# Supplementary material for: RNase III and RNase E Influence Posttranscriptional Regulatory Networks Involved in Virulence Factor Production, Metabolism, and Regulatory RNA Processing in Bordetella pertussis
Source: mSphere. 2021 Aug 18;6(4):e00650-21. doi: 10.1128/mSphere.00650-21 (PMC8386462; doi:10.1128/mSphere.00650-21)
Supplement: TABLE S1 [file msphere.00650-21-st001.xlsx]

## Sheet: Table S1
Table S1. Differentially expressed genes found in BPrncD45A and BPRNEΔCT compared to WT
deGenes_sRNA_BPrncD45A_vs_WT											deGenes_sRNA_BPrneΔCT_vs_WT											Gene DE in both BPrncD45A and BPrneΔCT
gene	baseMean	log2FoldChange	lfcSE	stat	pvalue	padj	ABSLFC	FC			gene	baseMean	log2FoldChange	lfcSE	stat	pvalue	padj	ABSLFC	FC			gene_name	pvalue_BPrncD45A	FC BPrncD45A	pvalue_BPrneΔCT	FC BPrneΔCT
BP0007	1996.31	0.734121	0.247556	2.96547	0.00302219	0.00757501	0.734121	1.66338			BP0022	131.723	-1.54405	0.181227	-8.51999	1.5956e-17	3.2908e-16	1.54405	-2.91612			BP0022	2.265e-21	2.82548	1.5956e-17	-2.91612
BP0008	1793.97	0.652624	0.202503	3.22278	0.00126954	0.00353698	0.652624	1.57202			BP0032	32.627	0.744181	0.255782	2.90943	0.0036209	0.00973492	0.744181	1.67502			BP0032	0.0205345	1.54127	0.0036209	1.67502
BP0020	76.6914	0.72067	0.142123	5.07076	3.9624e-07	2.66444e-06	0.72067	1.64795			BP0045	22.7378	0.607406	0.245634	2.47281	0.0134055	0.0301133	0.607406	1.52352			BP0062	2.39903e-06	1.63066	1.41867e-11	-2.03452
BP0022	131.723	1.4985	0.157868	9.49207	2.265e-21	2.1092e-19	1.4985	2.82548			BP0049	66.9817	-0.750691	0.288933	-2.59815	0.00937268	0.0224317	0.750691	-1.6826			BP0063	1.39648e-07	-2.8878	1.59686e-05	-2.32886
BP0029	28.7426	0.703311	0.263228	2.67187	0.00754292	0.0168333	0.703311	1.62824			BP0055	17.5407	1.04045	0.296531	3.50873	0.000450258	0.00152216	1.04045	2.05686			BP0064	4.74279e-09	-3.56832	0.0202506	-1.63419
BP0032	32.627	0.624119	0.269431	2.31644	0.0205345	0.0398878	0.624119	1.54127			BP0057	27.983	-0.928175	0.337943	-2.74654	0.00602271	0.0151703	0.928175	-1.90287			ffh	2.98437e-05	1.50524	2.16372e-08	1.72573
BP0043	71.4527	0.717887	0.158703	4.52347	6.08354e-06	3.08493e-05	0.717887	1.64477			BP0062	502.272	-1.02469	0.151671	-6.75599	1.41867e-11	1.58529e-10	1.02469	-2.03452			bplG	8.90205e-07	-2.13025	8.32276e-05	-1.78638
BP0047	4395.45	0.893624	0.208711	4.28164	1.8552e-05	8.43348e-05	0.893624	1.85784			BP0063	139.186	-1.21962	0.282655	-4.31488	1.59686e-05	7.20581e-05	1.21962	-2.32886			rfaC	5.02093e-14	1.69908	6.7432e-10	-1.56439
BP0048	1556.69	0.744636	0.19738	3.77259	0.000161561	0.000569354	0.744636	1.67555			BP0064	228.462	-0.708579	0.305202	-2.32167	0.0202506	0.0432154	0.708579	-1.63419			BP0096	0.0203259	-1.60375	0.000295805	-2.0402
BP0060	724.619	1.04239	0.115545	9.02147	1.85584e-19	1.1406e-17	1.04239	2.05963			BP0071	23.6124	-2.24769	0.284607	-7.89752	2.84509e-15	4.80383e-14	2.24769	-4.74923			BP0099	3.08353e-10	1.82114	2.60163e-06	1.55073
BP0061	885.064	0.981714	0.165797	5.92118	3.19638e-09	3.35238e-08	0.981714	1.97481			BP0072	132.53	-0.652808	0.188331	-3.46628	0.000527721	0.00175128	0.652808	-1.57223			dsbA	0.00341571	1.61537	1.57995e-09	-2.69084
BP0062	502.272	0.705457	0.149571	4.71653	2.39903e-06	1.35768e-05	0.705457	1.63066			BP0079	1867.73	0.787206	0.140613	5.59837	2.16372e-08	1.52853e-07	0.787206	1.72573			BP0114	2.79485e-05	-1.66339	6.21826e-13	2.18829
BP0063	139.186	-1.52997	0.290554	-5.26571	1.39648e-07	1.04413e-06	1.52997	-2.8878			BP0087	113.705	-0.837035	0.21272	-3.93491	8.32276e-05	0.000324567	0.837035	-1.78638			BP0119	8.43245e-07	-4.79858	0.0142428	-2.07588
BP0064	228.462	-1.83524	0.313398	-5.85595	4.74279e-09	4.79427e-08	1.83524	-3.56832			BP0094	301.797	-0.645599	0.104601	-6.172	6.7432e-10	5.93749e-09	0.645599	-1.56439			BP0120	5.97639e-11	-6.60106	6.58964e-05	-3.01751
BP0065	57.7886	-1.96101	0.463562	-4.23031	2.33365e-05	0.000102947	1.96101	-3.89335			BP0096	25.5412	-1.02871	0.284257	-3.61895	0.000295805	0.00103768	1.02871	-2.0402			BP0121	1.58908e-13	-6.77305	4.27557e-07	-3.66232
BP0066	69.7436	-2.02725	0.334609	-6.05858	1.37331e-09	1.56154e-08	2.02725	-4.07628			BP0099	242.224	0.63295	0.13467	4.7	2.60163e-06	1.36664e-05	0.63295	1.55073			BP0122	1.72278e-08	-3.81683	0.00479367	-1.92681
BP0067	124.194	-2.3496	0.272358	-8.6269	6.30357e-18	3.17555e-16	2.3496	-5.09684			BP0100	135.91	0.699407	0.128995	5.42196	5.89498e-08	3.90415e-07	0.699407	1.62384			BP0128	0.0021327	-1.94649	8.45557e-11	-4.15981
BP0069	405.079	-0.961006	0.258631	-3.71574	0.00020261	0.000698006	0.961006	-1.94667			BP0113	4319.31	-1.42806	0.23659	-6.03599	1.57995e-09	1.32656e-08	1.42806	-2.69084			BP0153	0.000620337	1.69989	0.00387894	-1.60855
BP0077	43.4928	-0.663814	0.195405	-3.39711	0.000681013	0.00204971	0.663814	-1.58427			BP0114	166.385	1.1298	0.157013	7.19561	6.21826e-13	7.92892e-12	1.1298	2.18829			BP0162	2.96102e-15	2.69816	4.58312e-06	1.77913
BP0079	1867.73	0.589997	0.141328	4.17466	2.98437e-05	0.000126496	0.589997	1.50524			BP0115	1124.06	0.912098	0.0590776	15.439	8.9476e-54	1.83306e-51	0.912098	1.88178			BP0163	3.13751e-05	1.75997	8.12767e-05	1.69173
BP0085	137.383	-0.97235	0.175462	-5.54164	2.99651e-08	2.52141e-07	0.97235	-1.96203			BP0119	48.2479	-1.05372	0.429902	-2.45108	0.0142428	0.0317389	1.05372	-2.07588			BP0168	0.00866031	-1.51463	4.52116e-06	-2.03601
BP0086	372.765	-0.982331	0.125365	-7.83579	4.65911e-15	1.57335e-13	0.982331	-1.97566			BP0120	117.231	-1.59336	0.399274	-3.99064	6.58964e-05	0.000265399	1.59336	-3.01751			BP0178	7.42357e-07	1.57156	1.82141e-06	-1.5617
BP0087	113.705	-1.09102	0.222001	-4.91448	8.90205e-07	5.48216e-06	1.09102	-2.13025			BP0121	619.522	-1.87276	0.370384	-5.05626	4.27557e-07	2.5267e-06	1.87276	-3.66232			gcvT	5.35171e-15	2.19211	3.75368e-07	1.66053
BP0089	58.0453	-1.35217	0.277451	-4.87356	1.09606e-06	6.56569e-06	1.35217	-2.55296			BP0122	232.243	-0.946212	0.335467	-2.82058	0.00479367	0.0125263	0.946212	-1.92681			gcvP	1.0107e-06	2.27468	2.69703e-07	2.3648
BP0090	310.028	-0.921433	0.180233	-5.11244	3.18024e-07	2.2011e-06	0.921433	-1.894			BP0128	53.187	-2.05652	0.316764	-6.49226	8.45557e-11	8.35497e-10	2.05652	-4.15981			thiC	7.02262e-08	1.91749	1.92243e-09	2.06246
BP0094	301.797	0.764755	0.101543	7.53137	5.02093e-14	1.49799e-12	0.764755	1.69908			BP0130	516.112	-0.917166	0.235504	-3.89448	9.84078e-05	0.000378009	0.917166	-1.8884			BP0217	0.0201034	1.51756	0.00254678	1.71522
BP0096	25.5412	-0.681447	0.293692	-2.32028	0.0203259	0.0395576	0.681447	-1.60375			BP0134	78.4134	0.925953	0.260972	3.54809	0.00038803	0.00133529	0.925953	1.89994			catJ	1.28176e-07	1.77688	0.000128429	1.50779
BP0099	242.224	0.864841	0.137396	6.29452	3.08353e-10	3.91557e-09	0.864841	1.82114			BP0137	10.7856	-1.15781	0.449527	-2.57563	0.0100059	0.023598	1.15781	-2.23119			amiC	4.05686e-05	1.68386	2.60014e-12	2.42904
BP0103	602.855	-0.727132	0.0946542	-7.68199	1.56641e-14	5.06692e-13	0.727132	-1.65535			BP0139	558.531	-0.799866	0.11798	-6.77968	1.20445e-11	1.35578e-10	0.799866	-1.74094			BP0247	0.00116602	1.66636	8.9828e-10	2.61728
BP0105	181.936	-0.678219	0.130705	-5.18894	2.11497e-07	1.53648e-06	0.678219	-1.60016			BP0141	2473.98	0.994838	0.102086	9.74507	1.93637e-22	6.7619e-21	0.994838	1.99286			BP0249	0.00343762	1.58562	5.37372e-05	1.82825
BP0107	75.5605	-0.59919	0.188376	-3.18082	0.0014686	0.00402946	0.59919	-1.51487			BP0148	19.6323	-0.664637	0.293659	-2.2633	0.0236173	0.0494386	0.664637	-1.58517			sspA	2.46261e-05	1.80171	0.000445668	-1.63327
BP0108	67.6931	-1.47899	0.230393	-6.41945	1.36771e-10	1.90629e-09	1.47899	-2.78754			BP0151	151.444	0.668044	0.116294	5.74446	9.2214e-09	6.89575e-08	0.668044	1.58892			BP0288	0.000439619	1.80697	0.00162168	1.67504
BP0109	208.072	-0.807104	0.159501	-5.06018	4.18862e-07	2.80428e-06	0.807104	-1.7497			BP0152	91.2095	0.732609	0.174654	4.19464	2.73308e-05	0.000119009	0.732609	1.66164			BP0303	3.2934e-07	-2.68757	8.55786e-05	1.7959
BP0112	231.217	0.839094	0.11293	7.43018	1.08448e-13	2.94922e-12	0.839094	1.78893			BP0153	34.6303	-0.685762	0.237465	-2.88784	0.00387894	0.0103382	0.685762	-1.60855			BP0304	5.25267e-06	-3.56946	0.00268185	1.88472
BP0113	4319.31	0.691865	0.236324	2.92762	0.00341571	0.00844837	0.691865	1.61537			BP0161	317.681	0.734204	0.158493	4.63241	3.61426e-06	1.86353e-05	0.734204	1.66348			thiD	3.58963e-05	1.61047	1.48692e-06	1.71623
BP0114	166.385	-0.734126	0.175227	-4.18957	2.79485e-05	0.000119618	0.734126	-1.66339			BP0162	4327.6	0.831174	0.18136	4.58302	4.58312e-06	2.31263e-05	0.831174	1.77913			bhuT	0.0149293	1.52069	7.45437e-06	2.06834
BP0119	48.2479	-2.26261	0.459405	-4.92508	8.43245e-07	5.23493e-06	2.26261	-4.79858			BP0163	188.654	0.7585	0.192483	3.9406	8.12767e-05	0.000318983	0.7585	1.69173			BP0356	2.13514e-09	2.20523	1.16434e-09	2.22201
BP0120	117.231	-2.7227	0.416039	-6.54433	5.97639e-11	9.00267e-10	2.7227	-6.60106			BP0164	320.362	0.739396	0.135183	5.46959	4.51082e-08	3.05325e-07	0.739396	1.66948			BP0357	7.95034e-21	4.145	4.30558e-11	2.71182
BP0121	619.522	-2.75981	0.373984	-7.37948	1.58908e-13	4.13835e-12	2.75981	-6.77305			BP0168	76.1535	-1.02575	0.223676	-4.58586	4.52116e-06	2.28512e-05	1.02575	-2.03601			BP0358	4.49332e-21	3.2137	5.25438e-23	3.28997
BP0122	232.243	-1.93238	0.342756	-5.63776	1.72278e-08	1.53899e-07	1.93238	-3.81683			BP0169	146.89	-1.30101	0.221922	-5.86247	4.56039e-09	3.55687e-08	1.30101	-2.46402			BP0359	5.53978e-05	1.5246	2.06381e-06	1.62117
BP0128	53.187	-0.960871	0.312875	-3.0711	0.0021327	0.00559197	0.960871	-1.94649			BP0173	601.28	0.672977	0.0759397	8.86199	7.86012e-19	1.91699e-17	0.672977	1.59436			BP0360	1.50325e-12	2.03083	3.39404e-33	3.15585
BP0133	299.223	0.684361	0.122629	5.58075	2.39481e-08	2.0672e-07	0.684361	1.60699			BP0178	188.247	-0.643118	0.134761	-4.77229	1.82141e-06	9.8119e-06	0.643118	-1.5617			BP0361	1.54306e-06	2.10379	1.03027e-21	4.11103
BP0135	108.056	0.650041	0.196896	3.30144	0.000961893	0.0027806	0.650041	1.56921			BP0179	176.866	-0.825452	0.105579	-7.81831	5.3539e-15	8.79815e-14	0.825452	-1.77209			BP0362	6.90429e-05	1.95246	1.25357e-20	4.23242
BP0153	34.6303	0.765443	0.223646	3.42256	0.000620337	0.00189117	0.765443	1.69989			BP0185	1128.81	-0.981684	0.150778	-6.51078	7.47624e-11	7.53368e-10	0.981684	-1.97477			BP0364	6.52347e-07	1.51622	4.24909e-33	2.5686
BP0159	73.7347	-0.645522	0.159051	-4.05857	4.93732e-05	0.000196533	0.645522	-1.56431			BP0195	678.588	0.73164	0.143994	5.08104	3.75368e-07	2.25294e-06	0.73164	1.66053			gdhA	1.05682e-06	2.55099	0.0194408	-1.56687
BP0162	4327.6	1.43197	0.181434	7.89254	2.96102e-15	1.08324e-13	1.43197	2.69816			BP0197	588.4	1.24172	0.241417	5.14347	2.69703e-07	1.65759e-06	1.24172	2.3648			ldh	5.24445e-07	1.93213	4.63586e-15	-2.813
BP0163	188.654	0.815554	0.195894	4.16325	3.13751e-05	0.000132076	0.815554	1.75997			BP0206	3291.38	1.04437	0.173938	6.00423	1.92243e-09	1.56287e-08	1.04437	2.06246			BP0380	1.589e-05	2.07747	9.62761e-09	-2.65037
BP0168	76.1535	-0.598967	0.228162	-2.62518	0.00866031	0.0189148	0.598967	-1.51463			BP0208	99.7789	0.629258	0.123177	5.10856	3.2462e-07	1.97928e-06	0.629258	1.54677			argB	0.00012381	1.62516	2.66174e-09	2.11672
BP0178	188.247	0.652198	0.131759	4.94994	7.42357e-07	4.68432e-06	0.652198	1.57156			BP0209	33.4702	0.867494	0.186541	4.65041	3.31277e-06	1.71672e-05	0.867494	1.82449			BP0397	1.31853e-06	-2.22524	2.81592e-27	5.68665
BP0180	2194.42	0.868118	0.221099	3.92637	8.62363e-05	0.00032239	0.868118	1.82528			BP0212	111.135	0.99102	0.152424	6.50173	7.94017e-11	7.92213e-10	0.99102	1.98759			BP0398	2.34674e-06	-1.96456	1.43116e-38	5.83253
BP0182	469.893	0.635724	0.112498	5.65099	1.59526e-08	1.43341e-07	0.635724	1.55372			BP0216	6297.5	-1.45512	0.116945	-12.4428	1.53103e-35	1.3069e-33	1.45512	-2.74179			BP0452	7.30168e-08	-2.18355	1.63744e-12	-2.737
BP0195	678.588	1.13232	0.144829	7.81836	5.35171e-15	1.78759e-13	1.13232	2.19211			BP0217	764.22	0.778393	0.25794	3.01773	0.00254678	0.00712124	0.778393	1.71522			hemC	1.17689e-15	2.89531	5.36878e-20	-3.6582
BP0197	588.4	1.18566	0.242489	4.88954	1.0107e-06	6.13808e-06	1.18566	2.27468			BP0219	166.645	0.735859	0.240627	3.05809	0.00222751	0.00632052	0.735859	1.66539			fabG	8.18447e-12	-3.8674	0.00609042	-1.62207
BP0199	15.5765	1.21367	0.370649	3.27444	0.00105871	0.00302362	1.21367	2.31927			BP0222	269.223	0.592433	0.154704	3.82945	0.000128429	0.000486489	0.592433	1.50779			BP0468	0.00125739	-1.66263	0.000195261	-1.75452
BP0206	3291.38	0.939217	0.174233	5.39059	7.02262e-08	5.53167e-07	0.939217	1.91749			BP0225	119.376	0.68702	0.134871	5.09392	3.50732e-07	2.12165e-06	0.68702	1.60995			lldD	1.0348e-22	1.78378	1.57579e-25	-1.86663
BP0207	72.3686	-1.03539	0.201603	-5.13577	2.80985e-07	2.00806e-06	1.03539	-2.04966			BP0244	548.346	0.695412	0.142512	4.87968	1.06257e-06	5.9261e-06	0.695412	1.61935			BP0499	1.21973e-40	3.67251	8.03069e-89	-8.99035
BP0217	764.22	0.601754	0.258884	2.32441	0.0201034	0.0392239	0.601754	1.51756			BP0246	6603.72	1.28038	0.18297	6.9978	2.60014e-12	3.10904e-11	1.28038	2.42904			BP0500	1.62175e-29	4.08692	2.46633e-69	-9.44825
BP0221	201.234	0.700023	0.109473	6.39449	1.61084e-10	2.21978e-09	0.700023	1.62453			BP0247	3722.63	1.38807	0.226568	6.12651	8.9828e-10	7.75397e-09	1.38807	2.61728			BP0503	2.60772e-11	-5.44769	3.99151e-06	-2.81745
BP0222	269.223	0.829345	0.15703	5.28143	1.28176e-07	9.60695e-07	0.829345	1.77688			BP0249	48.862	0.870462	0.215528	4.03875	5.37372e-05	0.00022136	0.870462	1.82825			BP0504	1.10395e-06	-6.46877	0.00573725	-2.23188
BP0223	121.75	0.747626	0.178306	4.19294	2.75364e-05	0.000118349	0.747626	1.67903			BP0268	192.384	-1.68067	0.222739	-7.54548	4.50613e-14	6.72201e-13	1.68067	-3.20577			BP0505	2.14845e-07	-3.54147	0.000127788	-2.23777
BP0234	82.0932	1.38915	0.243806	5.69776	1.2139e-08	1.12022e-07	1.38915	2.61924			BP0274	2813.03	-0.707761	0.201558	-3.51145	0.000445668	0.00150997	0.707761	-1.63327			BP0506	1.75386e-25	-3.87694	1.09174e-08	-2.00005
BP0235	7.18541	0.990392	0.431956	2.29281	0.0218592	0.0421413	0.990392	1.98672			BP0278	1404.16	-0.730682	0.151025	-4.83817	1.31043e-06	7.24271e-06	0.730682	-1.65942			BP0507	4.1821e-25	-5.15946	0.00044905	-1.54028
BP0242	1443.16	0.717243	0.157176	4.5633	5.03559e-06	2.62723e-05	0.717243	1.64404			BP0288	63.3566	0.744194	0.236104	3.15198	0.00162168	0.00475065	0.744194	1.67504			BP0521	1.94399e-10	-1.89914	8.72414e-06	-1.52084
BP0246	6603.72	0.751772	0.183171	4.10422	4.05686e-05	0.000164904	0.751772	1.68386			BP0295	18.9611	-0.802485	0.281357	-2.85219	0.00434189	0.0114137	0.802485	-1.7441			BP0534	4.72908e-07	1.78018	1.56607e-15	-2.55018
BP0247	3722.63	0.736699	0.226882	3.24707	0.00116602	0.00329336	0.736699	1.66636			BP0299	66.5816	0.623931	0.147897	4.2187	2.45718e-05	0.00010787	0.623931	1.54107			BP0535	1.26557e-05	1.81424	8.95072e-29	-4.62603
BP0248	667.021	1.18956	0.147137	8.08473	6.22996e-16	2.62256e-14	1.18956	2.28083			BP0303	39.2202	0.844709	0.215036	3.92822	8.55786e-05	0.000333312	0.844709	1.7959			BP0550	9.10536e-08	-2.8285	0.00021373	-1.90013
BP0249	48.862	0.665046	0.227317	2.92563	0.00343762	0.00847817	0.665046	1.58562			BP0304	24.3146	0.914347	0.304576	3.00203	0.00268185	0.00743131	0.914347	1.88472			BP0564	0.00202786	3.50937	0.000167672	4.55771
BP0252	405.924	0.658401	0.110263	5.9712	2.35516e-09	2.53944e-08	0.658401	1.57833			BP0316	70.5203	0.767618	0.170704	4.49679	6.89867e-06	3.35968e-05	0.767618	1.70246			BP0569	7.49738e-13	2.47869	0.000958357	1.51576
BP0253	15.8926	1.12378	0.360422	3.11796	0.00182106	0.00488744	1.12378	2.17918			BP0317	189.532	0.779239	0.161904	4.81299	1.48692e-06	8.18873e-06	0.779239	1.71623			trkA	1.55894e-20	-2.22966	4.77152e-10	1.66641
BP0258	345.602	0.846119	0.166663	5.07684	3.8377e-07	2.59193e-06	0.846119	1.79766			BP0325	545.929	0.642612	0.116792	5.50221	3.75061e-08	2.56696e-07	0.642612	1.56115			BP0590	6.36013e-12	2.12399	0.000192921	1.50024
BP0259	1686.75	1.17058	0.131162	8.92473	4.46791e-19	2.64036e-17	1.17058	2.25103			BP0326	125.813	0.796707	0.109968	7.24487	4.32857e-13	5.70888e-12	0.796707	1.73713			BP0591	3.66008e-05	2.14702	0.000717958	1.83306
BP0260	399.438	0.955359	0.158376	6.03222	1.6172e-09	1.80714e-08	0.955359	1.93906			BP0344	11.0215	1.35099	0.350726	3.85198	0.000117167	0.000446165	1.35099	2.55087			BP0592	1.01981e-06	1.6828	1.41648e-05	1.55819
BP0261	58.8131	0.762864	0.182467	4.18082	2.90456e-05	0.000123625	0.762864	1.69686			BP0345	47.9255	1.04847	0.234019	4.48028	7.45437e-06	3.60177e-05	1.04847	2.06834			BP0598	1.79199e-09	-1.52054	8.213e-12	-1.60176
BP0271	175.045	0.850077	0.147174	5.77599	7.65016e-09	7.34655e-08	0.850077	1.8026			BP0346	148.741	0.932443	0.139576	6.68052	2.38093e-11	2.54934e-10	0.932443	1.90851			BP0612	8.75741e-05	-1.74443	6.94443e-05	-1.7457
BP0274	2813.03	0.849365	0.201357	4.2182	2.46261e-05	0.000107342	0.849365	1.80171			BP0347	56.5496	0.955527	0.229434	4.16471	3.11746e-05	0.000133985	0.955527	1.93929			BP0622	0.00149468	-2.0906	0.000161346	-2.33106
BP0288	63.3566	0.853573	0.242832	3.51508	0.000439619	0.00140431	0.853573	1.80697			BP0348	13.0346	1.02992	0.43366	2.37495	0.0175511	0.0383058	1.02992	2.04192			BP0624	0.000113277	-1.74611	0.00184728	1.55728
BP0289	2210.57	0.807132	0.141886	5.68858	1.28097e-08	1.17505e-07	0.807132	1.74973			BP0356	595.921	1.15187	0.189294	6.08508	1.16434e-09	9.99445e-09	1.15187	2.22201			BP0654	0.00278262	-2.18938	0.001102	-2.28108
BP0290	11.2759	1.12357	0.373596	3.00745	0.00263449	0.00669702	1.12357	2.17886			BP0357	241.148	1.43926	0.218296	6.59316	4.30558e-11	4.50036e-10	1.43926	2.71182			BP0663	1.43223e-06	-1.92303	6.97561e-05	1.70733
BP0294	49.9269	-1.22505	0.213559	-5.73635	9.67395e-09	9.03588e-08	1.22505	-2.33763			BP0358	128.964	1.71807	0.173952	9.87668	5.25438e-23	1.89961e-21	1.71807	3.28997			BP0672	0.0223479	-1.99582	0.000114629	-3.18222
BP0301	587.902	-1.21568	0.222087	-5.4739	4.40226e-08	3.59791e-07	1.21568	-2.32251			BP0359	228.01	0.697032	0.146834	4.74707	2.06381e-06	1.10106e-05	0.697032	1.62117			BP0712	0.018445	1.5217	0.000932694	1.74534
BP0302	99.3377	-1.00576	0.224227	-4.48542	7.27691e-06	3.60676e-05	1.00576	-2.00799			BP0360	222.539	1.65803	0.138126	12.0038	3.39404e-33	2.12855e-31	1.65803	3.15585			BP0722	2.78003e-41	-5.28554	1.74376e-15	2.1424
BP0303	39.2202	-1.4263	0.279348	-5.10583	3.2934e-07	2.2692e-06	1.4263	-2.68757			BP0361	113.502	2.0395	0.213029	9.57382	1.03027e-21	3.23065e-20	2.0395	4.11103			BP0723	2.53981e-24	-3.27623	7.05919e-20	2.53729
BP0304	24.3146	-1.83571	0.403059	-4.55443	5.25267e-06	2.73121e-05	1.83571	-3.56946			BP0362	55.9251	2.08148	0.223525	9.31208	1.25357e-20	3.53415e-19	2.08148	4.23242			BP0724	1.73973e-07	-2.19507	7.83748e-24	3.45415
BP0305	25.8659	-2.61981	0.401209	-6.52978	6.58649e-11	9.87331e-10	2.61981	-6.14668			BP0363	185.673	1.00791	0.122372	8.23648	1.77347e-16	3.33346e-15	1.00791	2.011			nspC	9.0321e-06	3.48856	0.00048075	2.67131
BP0309	38.9528	1.82759	0.197903	9.2348	2.58765e-20	1.80724e-18	1.82759	3.54945			BP0364	259.755	1.36098	0.113555	11.9852	4.24909e-33	2.61149e-31	1.36098	2.5686			BP0732	4.64559e-06	2.85112	0.00295241	1.97373
BP0311	23.868	0.855391	0.279922	3.05582	0.00224448	0.00583034	0.855391	1.80925			BP0368	1774.29	-0.647886	0.277233	-2.33697	0.0194408	0.0416608	0.647886	-1.56687			bfrF	0.000253327	1.98897	0.00563533	-1.78366
BP0317	189.532	0.687481	0.166363	4.13242	3.58963e-05	0.000148083	0.687481	1.61047			BP0371	1031.17	0.643515	0.0829851	7.75459	8.86323e-15	1.40395e-13	0.643515	1.56213			BP0744	1.02393e-16	1.89819	1.779e-16	-1.91043
BP0321	52.9615	-1.10374	0.196208	-5.62536	1.85116e-08	1.63937e-07	1.10374	-2.14911			BP0379	1879.5	-1.49211	0.190407	-7.83642	4.63586e-15	7.74238e-14	1.49211	-2.813			ilvB	8.47823e-06	1.84776	1.60266e-10	-2.54064
BP0322	20.6472	-0.780407	0.290799	-2.68367	0.00728196	0.0163339	0.780407	-1.71762			BP0380	2119.65	-1.40619	0.245103	-5.73716	9.62761e-09	7.16359e-08	1.40619	-2.65037			BP0799	0.000565997	1.72605	0.00484063	-1.61618
BP0333	155.024	-0.757746	0.148346	-5.10797	3.25641e-07	2.24875e-06	0.757746	-1.69085			BP0382	247.561	1.01005	0.167613	6.02605	1.68019e-09	1.39925e-08	1.01005	2.01398			BP0819	0.000112067	-2.15283	0.000626476	-1.90934
BP0334	85.722	-0.610834	0.194544	-3.13982	0.00169052	0.00457706	0.610834	-1.52714			BP0383	1620.67	1.08183	0.181784	5.95121	2.66174e-09	2.12455e-08	1.08183	2.11672			ispD	4.02004e-09	2.26622	0.000551047	1.60667
BP0345	47.9255	0.604724	0.24844	2.43409	0.0149293	0.0303224	0.604724	1.52069			BP0385	761.884	-0.862873	0.145464	-5.93188	2.99479e-09	2.37804e-08	0.862873	-1.81866			BP0867	0.00177347	-2.49305	0.00739102	-1.95893
BP0349	21.0677	1.28397	0.480857	2.67018	0.00758117	0.016889	1.28397	2.43508			BP0396	209.572	1.38797	0.184742	7.51302	5.77794e-14	8.49551e-13	1.38797	2.61711			BP0872	0.00046204	2.05198	7.05344e-05	2.23857
BP0350	434.236	1.941	0.264737	7.33182	2.27046e-13	5.81427e-12	1.941	3.83973			BP0397	1100.65	2.50758	0.231788	10.8184	2.81592e-27	1.33128e-25	2.50758	5.68665			BP0895	0.000153678	-1.67436	0.000501445	1.51562
BP0352	16.1244	-1.03873	0.444179	-2.33853	0.0193599	0.0380877	1.03873	-2.05441			BP0398	717.035	2.54412	0.195882	12.988	1.43116e-38	1.46598e-36	2.54412	5.83253			BP0898	5.51475e-06	1.89999	0.00131394	-1.64199
BP0353	15.401	-1.34956	0.405046	-3.33186	0.000862683	0.00252238	1.34956	-2.54834			BP0399	1131.83	2.50702	0.197385	12.7012	5.826e-37	5.59478e-35	2.50702	5.68445			BP0903	0.00154021	2.20822	0.00154904	2.19321
BP0354	32.1923	-0.990567	0.323894	-3.05831	0.0022259	0.00580169	0.990567	-1.98697			BP039z	69.3912	0.955308	0.209291	4.5645	5.00694e-06	2.50591e-05	0.955308	1.93899			BP0915	2.94966e-07	-3.71128	0.0120214	-1.84634
BP0356	595.921	1.14093	0.190562	5.98718	2.13514e-09	2.31032e-08	1.14093	2.20523			BP0402	198.246	1.00859	0.112797	8.94162	3.83507e-19	9.65998e-18	1.00859	2.01194			BP0918	7.23617e-39	2.52141	1.90062e-26	-2.3026
BP0357	241.148	2.05137	0.219156	9.36031	7.95034e-21	6.26446e-19	2.05137	4.145			BP0403	156.238	0.841227	0.0964314	8.72358	2.69544e-18	5.95906e-17	0.841227	1.79157			BP0940	0.00185905	2.11312	0.00554836	1.90205
BP0358	128.964	1.68424	0.178786	9.42041	4.49332e-21	3.83555e-19	1.68424	3.2137			BP0420	27.0416	0.751217	0.242313	3.1002	0.00193392	0.00556975	0.751217	1.68321			ihfB	5.66588e-05	1.95255	1.25751e-05	2.06279
BP0359	228.01	0.608427	0.150915	4.0316	5.53978e-05	0.000217974	0.608427	1.5246			BP0431	83.5593	0.835277	0.146301	5.70929	1.13449e-08	8.34041e-08	0.835277	1.7842			BP0974	0.000752748	1.67293	1.25067e-06	2.01627
BP0360	222.539	1.02207	0.144479	7.07419	1.50325e-12	3.14251e-11	1.02207	2.03083			BP0450	216.748	0.737609	0.116014	6.35791	2.04511e-10	1.90443e-09	0.737609	1.66741			acrB	0.00188613	1.61476	6.17445e-05	1.85133
BP0361	113.502	1.07299	0.22328	4.80558	1.54306e-06	8.98075e-06	1.07299	2.10379			BP0451	1165.47	0.601258	0.150003	4.0083	6.11586e-05	0.00024827	0.601258	1.51704			aceE	1.26567e-10	1.6416	9.09738e-35	2.57168
BP0362	55.9251	0.96529	0.242562	3.97956	6.90429e-05	0.00026488	0.96529	1.95246			BP0452	180.439	-1.45259	0.205682	-7.06232	1.63744e-12	1.99677e-11	1.45259	-2.737			ackA	0.0124959	1.93541	0.0127115	1.9298
BP0364	259.755	0.600477	0.120698	4.97504	6.52347e-07	4.15905e-06	0.600477	1.51622			BP0456	287.401	-1.87113	0.204354	-9.15634	5.36878e-20	1.47306e-18	1.87113	-3.6582			BP1004	0.0093414	2.13722	0.0234865	1.93709
BP0367	71.3909	0.824495	0.226799	3.63535	0.000277601	0.000929268	0.824495	1.77091			BP0459	368.359	0.752025	0.106766	7.0437	1.87203e-12	2.27382e-11	0.752025	1.68416			cheB	0.00577361	2.20439	0.00289	2.2504
BP0368	1774.29	1.35106	0.276814	4.88075	1.05682e-06	6.36783e-06	1.35106	2.55099			BP0466	59.7984	-0.697834	0.254417	-2.74287	0.00609042	0.0153283	0.697834	-1.62207			secF	0.00160372	-1.51415	0.000579297	-1.56447
BP0374	3663.45	0.63682	0.133197	4.78105	1.74384e-06	1.00352e-05	0.63682	1.5549			BP0468	60.7379	-0.811076	0.217734	-3.72507	0.000195261	0.000714332	0.811076	-1.75452			ubiD	6.25883e-08	1.73499	3.02007e-06	1.60327
BP0377	166	-1.42246	0.267825	-5.31117	1.08923e-07	8.28519e-07	1.42246	-2.68043			BP0469	140.07	1.1333	0.156682	7.23315	4.71927e-13	6.19758e-12	1.1333	2.19361			pstS	2.13253e-09	-1.81804	2.41287e-119	-11.2299
BP0378	54.4027	-0.851854	0.240441	-3.54288	0.00039579	0.00127893	0.851854	-1.80482			BP0470	172.468	-0.880793	0.169912	-5.18383	2.17375e-07	1.34948e-06	0.880793	-1.84139			BP1086	0.0011284	-2.3452	2.78538e-05	-2.84885
BP0379	1879.5	0.95019	0.189389	5.01715	5.24445e-07	3.45841e-06	0.95019	1.93213			BP0471	558.862	-0.917194	0.391037	-2.34554	0.0189994	0.0408287	0.917194	-1.88844			bipA	2.63302e-10	-2.44171	2.41511e-18	3.42402
BP0380	2119.65	1.05483	0.244401	4.31597	1.589e-05	7.30989e-05	1.05483	2.07747			BP0475	7020.98	2.53792	0.191609	13.2453	4.80364e-40	5.46726e-38	2.53792	5.8075			fim2	0.00280937	-1.59646	1.32515e-23	-4.84478
BP0381	171.955	-0.755735	0.180121	-4.1957	2.72036e-05	0.000117246	0.755735	-1.68849			BP0483	261.147	-0.752384	0.113134	-6.65036	2.92375e-11	3.09817e-10	0.752384	-1.68457			BP1131	4.42724e-05	-2.74382	0.0231084	-1.63741
BP0383	1620.67	0.700579	0.182516	3.83846	0.00012381	0.000445514	0.700579	1.62516			BP0484	1652.49	-0.900437	0.0862232	-10.4431	1.57579e-25	6.82031e-24	0.900437	-1.86663			tex	2.75719e-88	2.50729	6.85396e-32	-1.74105
BP0386	568.602	-1.07859	0.150633	-7.16039	8.04477e-13	1.7533e-11	1.07859	-2.11197			BP0492	1289.37	-0.655196	0.262252	-2.49834	0.0124777	0.0283818	0.655196	-1.57483			BP1174	0.00341869	1.56202	0.00285489	-1.59509
BP0387	500.402	-0.865747	0.131031	-6.60721	3.91638e-11	6.0783e-10	0.865747	-1.82228			BP0498	395.764	0.657116	0.12906	5.09156	3.55132e-07	2.14405e-06	0.657116	1.57693			BP1180	1.59789e-09	1.83371	1.50083e-06	1.6118
BP0397	1100.65	-1.15396	0.238573	-4.83694	1.31853e-06	7.76215e-06	1.15396	-2.22524			BP0499	860.584	-3.16838	0.158568	-19.9812	8.03069e-89	3.08479e-86	3.16838	-8.99035			BP1189	6.87383e-17	2.21386	3.3817e-41	-3.76943
BP0398	717.035	-0.974204	0.206355	-4.72101	2.34674e-06	1.33054e-05	0.974204	-1.96456			BP0500	3843.68	-3.24005	0.184094	-17.5999	2.46633e-69	6.31587e-67	3.24005	-9.44825			tcfA	1.22508e-10	2.10602	9.25866e-178	-27.6855
BP0404	217.66	-0.600526	0.223102	-2.69171	0.00710871	0.0159803	0.600526	-1.51627			BP0503	34.2734	-1.49439	0.324035	-4.61182	3.99151e-06	2.04432e-05	1.49439	-2.81745			BP1203	2.40409e-47	3.52387	3.08887e-19	-2.2792
BP0410	1457.5	-0.61738	0.146266	-4.22093	2.43292e-05	0.000106349	0.61738	-1.53409			BP0504	9.86378	-1.15826	0.41929	-2.76243	0.00573725	0.0145707	1.15826	-2.23188			BP1204	2.47245e-29	2.57212	4.77441e-23	-2.50341
BP0426	488.103	0.808005	0.166421	4.85517	1.20281e-06	7.13557e-06	0.808005	1.75079			BP0505	19.7643	-1.16206	0.303356	-3.83068	0.000127788	0.000484804	1.16206	-2.23777			BP1205	7.87604e-14	2.07546	5.02128e-12	-2.10996
BP0437	115.441	0.733864	0.162447	4.51755	6.2559e-06	3.1619e-05	0.733864	1.66309			BP0506	214.484	-1.00004	0.17496	-5.71582	1.09174e-08	8.0454e-08	1.00004	-2.00005			BP1229	7.40141e-13	-1.96365	4.07586e-26	-2.65261
BP0447	320.313	0.60436	0.0979674	6.16899	6.87257e-10	8.28212e-09	0.60436	1.5203			BP0507	60.315	-0.623196	0.177577	-3.50944	0.00044905	0.00151975	0.623196	-1.54028			livF	2.2087e-12	-4.90769	0.000631639	-2.06051
BP0452	180.439	-1.12668	0.20928	-5.38358	7.30168e-08	5.72399e-07	1.12668	-2.18355			BP0521	155.961	-0.604865	0.136029	-4.4466	8.72414e-06	4.15246e-05	0.604865	-1.52084			livG	1.57465e-11	-4.64176	0.023216	-1.61516
BP0455	225.643	-1.11035	0.22135	-5.01628	5.26827e-07	3.46668e-06	1.11035	-2.15898			BP0529	1296.71	1.48649	0.326193	4.55709	5.1867e-06	2.58326e-05	1.48649	2.80207			livH	2.10825e-12	-4.72338	3.08096e-05	-2.43014
BP0456	287.401	1.53372	0.191551	8.00684	1.17689e-15	4.63665e-14	1.53372	2.89531			BP0530	148.72	0.946971	0.168093	5.63361	1.76473e-08	1.25824e-07	0.946971	1.92782			livJ	3.17882e-11	-4.30842	6.32986e-10	-3.85756
BP0462	60.7475	-0.938129	0.194445	-4.82466	1.40244e-06	8.2246e-06	0.938129	-1.91604			BP0531	31.3219	-0.845546	0.247202	-3.42047	0.00062514	0.00203071	0.845546	-1.79694			livJ	7.261e-07	-1.65042	4.1009e-10	-1.87721
BP0463	15.1138	-1.38536	0.406851	-3.40508	0.000661435	0.00199665	1.38536	-2.61237			BP0534	386.603	-1.3506	0.169426	-7.97162	1.56607e-15	2.70367e-14	1.3506	-2.55018			BP1314	0.000104153	-1.92729	4.23258e-16	3.00309
BP0465	113.798	-1.13129	0.193088	-5.85895	4.65792e-09	4.73966e-08	1.13129	-2.19055			BP0535	1956.48	-2.20977	0.19854	-11.1301	8.95072e-29	4.29774e-27	2.20977	-4.62603			BP1315	4.52866e-20	-2.14977	4.4801e-32	2.36891
BP0466	59.7984	-1.95136	0.285484	-6.83528	8.18447e-12	1.47946e-10	1.95136	-3.8674			BP0538	65.1632	0.906188	0.212566	4.2631	2.0161e-05	8.94075e-05	0.906188	1.87409			BP1319	0.00494368	1.53258	1.96678e-05	1.87875
BP0467	78.8076	0.63746	0.151897	4.19666	2.70886e-05	0.000116915	0.63746	1.55559			BP0539	158.275	0.714335	0.13461	5.30672	1.11618e-07	7.17575e-07	0.714335	1.64073			BP1320	2.8964e-08	3.03963	0.000172965	2.11782
BP0468	60.7379	-0.733469	0.227395	-3.22553	0.00125739	0.00350631	0.733469	-1.66263			BP0546	300.986	-0.870872	0.148523	-5.86354	4.53101e-09	3.54295e-08	0.870872	-1.82877			pdxK	1.20063e-07	2.98328	8.18763e-06	2.50371
BP0484	1652.49	0.834934	0.0851234	9.80852	1.0348e-22	1.09653e-20	0.834934	1.78378			BP0548	232.542	0.668805	0.111383	6.00455	1.91859e-09	1.56287e-08	0.668805	1.58976			BP1358	1.5744e-08	-3.49386	4.07031e-05	-2.45006
BP0486	67.8954	-0.586085	0.251567	-2.32973	0.0198202	0.0387946	0.586085	-1.50117			BP0550	32.6176	-0.926096	0.250147	-3.70221	0.00021373	0.000780038	0.926096	-1.90013			BP1359	4.09073e-07	-3.34078	0.000119401	-2.46843
BP0488	106.393	0.715094	0.197063	3.62877	0.000284776	0.000951215	0.715094	1.64159			BP0551	148.273	1.0931	0.182258	5.99756	2.00298e-09	1.62406e-08	1.0931	2.13332			BP1360	3.5334e-10	-3.85542	1.02706e-08	-3.38045
BP0493	260.99	0.709482	0.258792	2.74151	0.00611575	0.0140147	0.709482	1.63522			BP0559	271.84	1.94855	0.254857	7.64569	2.07835e-14	3.19338e-13	1.94855	3.85988			BP1427	1.92027e-05	-1.86152	0.0002527	-1.70133
BP0499	860.584	1.87677	0.140605	13.3478	1.21973e-40	4.68527e-38	1.87677	3.67251			BP0563	63.3421	0.760791	0.243424	3.12538	0.00177575	0.00516262	0.760791	1.69442			rnhB	9.70143e-08	-3.43024	0.00154044	-1.97617
BP0500	3843.68	2.03102	0.180032	11.2814	1.62175e-29	4.15303e-27	2.03102	4.08692			BP0564	58.7306	2.18831	0.581483	3.76332	0.000167672	0.000620043	2.18831	4.55771			BP1434	1.98334e-06	-2.77631	1.31776e-05	-2.39165
BP0503	34.2734	-2.44564	0.366819	-6.66718	2.60772e-11	4.26252e-10	2.44564	-5.44769			BP0569	133.832	0.600038	0.181693	3.30247	0.000958357	0.00295983	0.600038	1.51576			BP1440	2.9392e-11	-1.88899	7.48709e-11	-1.85727
BP0504	9.86378	-2.69349	0.552835	-4.87214	1.10395e-06	6.6001e-06	2.69349	-6.46877			BP0570	153.195	1.55149	0.183278	8.46522	2.55661e-17	5.23763e-16	1.55149	2.9312			mmsB	0.00234635	-1.69438	3.69316e-07	-2.38394
BP0505	19.7643	-1.82435	0.351782	-5.18601	2.14845e-07	1.55712e-06	1.82435	-3.54147			BP0571	538.561	1.6705	0.0992684	16.8281	1.51815e-63	3.58868e-61	1.6705	3.18325			BP1448	0.00128362	-2.11171	0.000264009	-2.24492
BP0506	214.484	-1.95492	0.18738	-10.4329	1.75386e-25	2.99422e-23	1.95492	-3.87694			BP0572	3858.94	0.674786	0.177801	3.79518	0.000147538	0.000551563	0.674786	1.59636			BP1480	8.07074e-06	-1.57589	4.32791e-13	-2.07866
BP0507	60.315	-2.36722	0.228716	-10.3501	4.1821e-25	6.764e-23	2.36722	-5.15946			BP0573	848.992	0.736744	0.118325	6.22644	4.77152e-10	4.28238e-09	0.736744	1.66641			BP1489	0.000589119	-2.12259	8.59579e-10	-3.82382
BP0508	62.0514	-1.65492	0.192628	-8.59129	8.60014e-18	4.26262e-16	1.65492	-3.14907			BP0590	331.086	0.585191	0.156967	3.72811	0.000192921	0.00070661	0.585191	1.50024			trpF	0.000400137	-1.66954	1.23756e-09	-2.39525
BP0509	110.637	-1.34395	0.171005	-7.85915	3.86741e-15	1.35052e-13	1.34395	-2.53846			BP0591	28.0231	0.87425	0.258453	3.38263	0.000717958	0.00229821	0.87425	1.83306			infC	7.80107e-13	1.66009	8.74639e-09	1.50106
BP0511	50.3283	-0.774148	0.182798	-4.23499	2.28563e-05	0.000101061	0.774148	-1.71018			BP0592	86.9408	0.639871	0.147392	4.34129	1.41648e-05	6.43913e-05	0.639871	1.55819			BP1500	0.00114888	-1.51883	1.16869e-05	1.63301
BP0515	184.419	-1.05621	0.201411	-5.24407	1.57077e-07	1.16312e-06	1.05621	-2.07946			BP0598	1705.33	-0.679661	0.0994415	-6.83478	8.213e-12	9.34761e-11	0.679661	-1.60176			BP1532	1.08495e-15	-8.48362	0.0093997	-1.9506
BP0521	155.961	-0.925345	0.145364	-6.3657	1.94399e-10	2.63167e-09	0.925345	-1.89914			BP0612	385.604	-0.803803	0.202053	-3.97818	6.94443e-05	0.000277868	0.803803	-1.7457			BP1534	2.80366e-13	-8.37556	0.0121827	-1.98455
BP0526	50.0415	-0.634687	0.200067	-3.17237	0.00151199	0.00413251	0.634687	-1.5526			BP0617	371.826	-0.688631	0.143293	-4.80575	1.54176e-06	8.46042e-06	0.688631	-1.61175			BP1541	5.19169e-05	-2.11422	0.00435058	-1.62792
BP0527	42.549	-0.799902	0.23867	-3.3515	0.000803761	0.0023636	0.799902	-1.74098			BP0622	38.3105	-1.22099	0.323619	-3.77292	0.000161346	0.000598088	1.22099	-2.33106			glnH	1.3266e-10	-2.69077	4.41479e-06	-2.0232
BP0534	386.603	0.83202	0.165182	5.03699	4.72908e-07	3.13199e-06	0.83202	1.78018			BP0624	819.828	0.639028	0.205228	3.11375	0.00184728	0.00534025	0.639028	1.55728			glnP	1.85101e-15	-3.98994	0.00021514	-1.87905
BP0535	1956.48	0.859367	0.196833	4.36598	1.26557e-05	5.94662e-05	0.859367	1.81424			BP0625	690.164	1.24673	0.173172	7.19937	6.04897e-13	7.7452e-12	1.24673	2.37302			glnQ	1.6339e-12	-4.73118	0.0022331	-1.93249
BP0543	15.1073	0.864189	0.284158	3.04122	0.00235621	0.00606419	0.864189	1.82032			BP0627	521.784	1.32253	0.165367	7.99755	1.26917e-15	2.20348e-14	1.32253	2.50105			BP1589	0.00967312	1.69391	0.000116654	2.08175
BP0549	36.2481	-1.02575	0.242081	-4.2372	2.26323e-05	0.000100504	1.02575	-2.03601			BP0628	366.374	1.16494	0.158796	7.33608	2.19937e-13	3.00386e-12	1.16494	2.24224			BP1619	6.38152e-19	-4.05845	4.33427e-09	-2.42147
BP0550	32.6176	-1.50004	0.28071	-5.34373	9.10536e-08	7.08374e-07	1.50004	-2.8285			BP0629	326.325	1.09272	0.165853	6.58846	4.44408e-11	4.62937e-10	1.09272	2.13276			kpsM	1.62851e-14	-7.91225	2.1271e-16	-7.63917
BP0561	513.283	-0.935219	0.135607	-6.89653	5.32872e-12	9.86456e-11	0.935219	-1.91218			BP0630	553.31	1.06282	0.120377	8.82909	1.05533e-18	2.53362e-17	1.06282	2.08901			kpsT	5.05887e-11	-8.2356	1.56991e-14	-10.5481
BP0564	58.7306	1.81121	0.586889	3.08612	0.00202786	0.00534904	1.81121	3.50937			BP0636	22.959	1.10335	0.40753	2.7074	0.00678123	0.0168405	1.10335	2.14853			kpsE	5.39206e-17	-6.43709	3.17115e-24	-9.68431
BP0566	222.88	1.33816	0.127106	10.5279	6.42605e-26	1.2342e-23	1.33816	2.52829			BP0650	71.3562	0.651641	0.158888	4.10125	4.10916e-05	0.000172271	0.651641	1.57095			wbpT	7.78559e-13	-8.03023	1.18246e-15	-9.07597
BP0567	23.7239	1.7665	0.30994	5.6995	1.2016e-08	1.1122e-07	1.7665	3.40228			BP0654	34.0712	-1.18971	0.364596	-3.2631	0.001102	0.00336291	1.18971	-2.28108			wza	1.42634e-12	-9.03803	3.41501e-12	-5.15161
BP0568	37.7913	1.47498	0.229457	6.42814	1.29175e-10	1.8209e-09	1.47498	2.7798			BP0661	312.189	0.719179	0.133988	5.36749	7.9838e-08	5.22005e-07	0.719179	1.64625			wcbA	4.94755e-08	-3.18928	1.19143e-10	-3.59203
BP0569	133.832	1.30958	0.182646	7.17004	7.49738e-13	1.68171e-11	1.30958	2.47869			BP0662	206.225	0.610862	0.152198	4.0136	5.97988e-05	0.000243393	0.610862	1.52717			BP1658	0.0047562	-1.62196	0.00586133	-1.54704
BP0573	848.992	-1.15682	0.124538	-9.2889	1.55894e-20	1.13544e-18	1.15682	-2.22966			BP0663	1955.68	0.77174	0.194045	3.97712	6.97561e-05	0.000278752	0.77174	1.70733			BP1682	0.0246286	1.50965	1.09403e-05	2.1285
BP0574	94.0126	-1.29689	0.17126	-7.57259	3.65847e-14	1.11312e-12	1.29689	-2.45698			BP0670	27.5776	-1.57012	0.298046	-5.26804	1.37891e-07	8.79129e-07	1.57012	-2.96928			phaD	4.42208e-06	-1.59737	1.44707e-43	3.4785
BP0576	126.412	0.860213	0.138514	6.21029	5.28861e-10	6.50075e-09	0.860213	1.81531			BP0671	12.003	-2.03538	0.394152	-5.16394	2.41806e-07	1.49511e-06	2.03538	-4.0993			phaE	5.00566e-05	-1.58789	5.92348e-35	3.04259
BP0577	26.6146	0.677026	0.278567	2.43038	0.0150828	0.0305937	0.677026	1.59884			BP0672	19.6757	-1.67004	0.43295	-3.85734	0.000114629	0.000438205	1.67004	-3.18222			phaF	0.0176489	-1.6672	0.00131699	1.74953
BP0578	30.3377	1.38439	0.251262	5.50976	3.59318e-08	2.99237e-07	1.38439	2.61062			BP0690	461.592	0.593378	0.115205	5.15064	2.59598e-07	1.60035e-06	0.593378	1.50878			BP1703	4.15285e-06	-2.40308	5.08732e-08	-2.73717
BP0589	256.371	1.65058	0.157708	10.4661	1.2364e-25	2.23497e-23	1.65058	3.1396			BP0693	509.162	0.62227	0.118877	5.23458	1.65357e-07	1.04556e-06	0.62227	1.5393			BP1704	3.54196e-14	-11.576	7.00196e-17	-11.7663
BP0590	331.086	1.08677	0.15816	6.87134	6.36013e-12	1.16562e-10	1.08677	2.12399			BP0700	197.104	0.739161	0.0874663	8.45081	2.89296e-17	5.88746e-16	0.739161	1.6692			BP1705	2.21655e-22	-7.83904	6.40933e-14	-4.72955
BP0591	28.0231	1.10234	0.267042	4.12795	3.66008e-05	0.000150568	1.10234	2.14702			BP0701	366.913	0.87019	0.152437	5.70854	1.1395e-08	8.35724e-08	0.87019	1.8279			BP1708	7.62531e-06	-1.70915	0.000427241	1.51188
BP0592	86.9408	0.750863	0.153621	4.88778	1.01981e-06	6.16907e-06	0.750863	1.6828			BP0707	253.821	-0.873601	0.103849	-8.41219	4.02422e-17	8.03014e-16	0.873601	-1.83223			BP1709	1.65973e-07	-1.61304	2.05936e-21	2.19155
BP0598	1705.33	-0.604582	0.100502	-6.01562	1.79199e-09	1.96671e-08	0.604582	-1.52054			BP0712	35.7975	0.803509	0.242746	3.31008	0.000932694	0.00288347	0.803509	1.74534			BP1718	7.17369e-11	1.83321	1.94856e-15	-2.16738
BP0601	51.2504	1.31559	0.222631	5.90927	3.43621e-09	3.57948e-08	1.31559	2.48903			BP0722	226.443	1.09923	0.138123	7.95833	1.74376e-15	2.99362e-14	1.09923	2.1424			BP1736	1.58409e-10	-2.18296	4.91027e-18	-2.84755
BP0606	580.995	0.756159	0.124003	6.0979	1.0747e-09	1.25097e-08	0.756159	1.68899			BP0723	339.815	1.34329	0.147182	9.12674	7.05919e-20	1.90289e-18	1.34329	2.53729			BP1737	1.21138e-13	-2.38694	3.95552e-22	-3.01747
BP0612	385.604	-0.802758	0.204646	-3.92267	8.75741e-05	0.000326596	0.802758	-1.74443			BP0724	113.521	1.78833	0.177667	10.0656	7.83748e-24	3.04868e-22	1.78833	3.45415			BP1738	0.000162451	-1.72722	2.05683e-18	-3.56171
BP0622	38.3105	-1.06391	0.335016	-3.17571	0.00149468	0.00409008	1.06391	-2.0906			BP0725	216.765	1.44994	0.256709	5.6482	1.62138e-08	1.16296e-07	1.44994	2.73197			BP1780	6.17258e-05	2.18465	0.0100515	-1.7701
BP0624	819.828	-0.804144	0.208315	-3.86024	0.000113277	0.000410011	0.804144	-1.74611			BP0726	2368.64	0.87617	0.267934	3.27009	0.00107512	0.00329395	0.87617	1.8355			pcaJ	1.90001e-05	2.24324	0.000358716	-2.26551
BP0649	18.6113	0.875861	0.286557	3.0565	0.00223936	0.00582211	0.875861	1.8351			BP0727	363.825	-0.635908	0.167172	-3.80392	0.000142425	0.000533745	0.635908	-1.55392			BP1798	8.93882e-05	1.65044	0.000514181	-1.56001
BP0652	33.9372	-1.16563	0.282587	-4.12485	3.70973e-05	0.000152203	1.16563	-2.24331			BP0731	4264.11	1.41755	0.406027	3.49126	0.00048075	0.00161812	1.41755	2.67131			BP1864	0.00456717	-1.62259	0.00669271	-1.54846
BP0653	71.295	-1.08283	0.186476	-5.8068	6.36784e-09	6.23196e-08	1.08283	-2.11818			BP0732	6386.06	0.980922	0.329982	2.97265	0.00295241	0.00810067	0.980922	1.97373			bvgA	1.65872e-07	1.88113	2.30936e-13	-2.42436
BP0654	34.0712	-1.13052	0.378002	-2.99078	0.00278262	0.00704366	1.13052	-2.18938			BP0736	21.2378	-0.834837	0.301573	-2.76828	0.00563533	0.0143475	0.834837	-1.78366			fimB	8.42942e-07	1.83276	4.59196e-12	-2.34861
BP0658	72.4526	-0.83931	0.304188	-2.75918	0.00579467	0.0133787	0.83931	-1.78919			BP0744	804.962	-0.933894	0.11339	-8.23611	1.779e-16	3.33346e-15	0.933894	-1.91043			fimC	1.56912e-08	1.62012	1.15618e-13	-1.8869
BP0663	1955.68	-0.943383	0.195704	-4.82047	1.43223e-06	8.38332e-06	0.943383	-1.92303			BP0758	35.3113	-1.17773	0.263148	-4.47555	7.62151e-06	3.67675e-05	1.17773	-2.26221			BP1886	2.31035e-11	-2.95532	1.92599e-11	-2.90526
BP0664	1668.75	-2.66956	0.286808	-9.30784	1.30464e-20	9.77842e-19	2.66956	-6.36237			BP0760	24632	-1.26378	0.120079	-10.5245	6.65856e-26	2.96547e-24	1.26378	-2.40124			BP1887	1.1401e-07	-2.41739	2.24302e-12	-3.20883
BP0665	736.241	-2.91548	0.311104	-9.37139	7.15847e-21	5.9454e-19	2.91548	-7.54478			BP0761	258.861	-1.04283	0.158039	-6.59853	4.15251e-11	4.37009e-10	1.04283	-2.06026			BP1900	5.16555e-07	-2.53125	1.9969e-11	-3.41553
BP0672	19.6757	-0.996981	0.43643	-2.2844	0.0223479	0.042922	0.996981	-1.99582			BP0762	132.125	-0.87355	0.127134	-6.87107	6.37205e-12	7.2793e-11	0.87355	-1.83217			BP1948	4.40516e-12	-3.03728	6.58256e-05	-1.84601
BP0675	65.5493	-0.928906	0.201192	-4.61701	3.89308e-06	2.10624e-05	0.928906	-1.90383			BP0763	82.8712	-1.2187	0.202954	-6.00484	1.91522e-09	1.56287e-08	1.2187	-2.32737			bfrI	0.0063289	2.34762	0.00272262	2.53238
BP0679	25.0773	-0.604872	0.26202	-2.30849	0.0209717	0.0405832	0.604872	-1.52084			BP0764	26.2956	-1.05056	0.22929	-4.5818	4.60999e-06	2.32019e-05	1.05056	-2.07133			BP1974	0.00337704	-1.60309	0.00115359	-1.63375
BP0682	399.822	-0.614172	0.273302	-2.24722	0.0246257	0.0468339	0.614172	-1.53068			BP0765	37.4618	-1.42362	0.321021	-4.43466	9.22156e-06	4.36639e-05	1.42362	-2.68258			BP1984	0.000802496	-1.50436	2.3561e-12	-2.33153
BP0689	159.016	-1.08334	0.177292	-6.11045	9.93496e-10	1.17424e-08	1.08334	-2.11893			BP0777	81.5675	-1.75019	0.322184	-5.43225	5.56465e-08	3.71264e-07	1.75019	-3.36402			BP1985	0.000140269	-1.63882	1.58089e-08	-2.04364
BP0692	114.616	0.66919	0.173286	3.86177	0.000112567	0.000408404	0.66919	1.59018			BP0779	30.0512	-0.912689	0.309875	-2.94535	0.0032259	0.00877273	0.912689	-1.88255			BP1986	0.00111286	-1.53272	6.7386e-13	-2.55183
BP0697	180.056	-1.66536	0.22673	-7.34512	2.05582e-13	5.30885e-12	1.66536	-3.17193			BP0780	25.5443	-1.37385	0.314776	-4.36453	1.27399e-05	5.83453e-05	1.37385	-2.59161			BP1990	3.60274e-06	-3.56972	0.0084743	1.69377
BP0698	205.077	-1.53815	0.19683	-7.81463	5.51262e-15	1.82154e-13	1.53815	-2.90422			BP0781	26.9076	-1.11314	0.307557	-3.61929	0.000295417	0.0010375	1.11314	-2.16316			BP1995	2.5553e-06	-4.03886	0.00053226	1.93399
BP0699	328.887	-0.740994	0.132159	-5.60682	2.06077e-08	1.8042e-07	0.740994	-1.67133			BP0782	62.1885	-1.53677	0.263601	-5.8299	5.54619e-09	4.25024e-08	1.53677	-2.90144			BP1997	0.000114302	-2.13126	0.00867656	1.52276
BP0711	79.5143	-1.00422	0.203232	-4.94123	7.76297e-07	4.86849e-06	1.00422	-2.00586			BP0783	17.6992	-1.39792	0.382868	-3.65119	0.000261025	0.000930545	1.39792	-2.63522			BP2015	3.80811e-07	1.53749	1.76666e-18	-2.21737
BP0712	35.7975	0.605681	0.257019	2.35656	0.018445	0.0364746	0.605681	1.5217			BP0784	121.05	-1.34519	0.210342	-6.39527	1.60266e-10	1.51073e-09	1.34519	-2.54064			brfB	3.7059e-05	2.92578	3.90663e-05	2.88558
BP0721	481.069	-2.37629	0.126135	-18.8393	3.59706e-79	5.52689e-76	2.37629	-5.192			BP0799	29.4382	-0.692591	0.245822	-2.81745	0.00484063	0.0125974	0.692591	-1.61618			BP2019	0.000472553	-2.17684	1.81134e-09	-3.92214
BP0722	226.443	-2.40205	0.178491	-13.4575	2.78003e-41	1.22043e-38	2.40205	-5.28554			BP0817	37.0321	0.652886	0.205999	3.16936	0.00152775	0.00450988	0.652886	1.57231			BP2020	4.06063e-08	-2.05817	3.05967e-25	-3.9932
BP0723	339.815	-1.71204	0.168244	-10.1759	2.53981e-24	3.54766e-22	1.71204	-3.27623			BP0819	54.8038	-0.933076	0.272838	-3.41989	0.000626476	0.0020329	0.933076	-1.90934			BP2045	0.00118926	1.70863	0.00047231	1.72551
BP0724	113.521	-1.13427	0.217077	-5.22519	1.73973e-07	1.27594e-06	1.13427	-2.19507			BP0831	588.119	0.591259	0.0977575	6.04822	1.46456e-09	1.23642e-08	0.591259	1.50656			BP2066	9.92437e-11	-5.79365	9.19366e-05	-2.80769
BP0731	4264.11	1.80263	0.406077	4.43914	9.0321e-06	4.35725e-05	1.80263	3.48856			BP0838	26.8842	-1.10402	0.248776	-4.43779	9.08891e-06	4.31022e-05	1.10402	-2.14952			BP2067	1.34604e-06	-1.68211	1.39269e-09	-1.90724
BP0732	6386.06	1.51153	0.330015	4.58019	4.64559e-06	2.45713e-05	1.51153	2.85112			BP0841	795.663	-0.94479	0.136645	-6.91418	4.70585e-12	5.48587e-11	0.94479	-1.92491			BP2068	1.96867e-10	-3.12275	3.03888e-05	-2.09955
BP0736	21.2378	0.99202	0.271127	3.65887	0.000253327	0.000859242	0.99202	1.98897			BP0856	6458.05	-2.07824	0.0888716	-23.3848	6.10937e-121	4.69352e-118	2.07824	-4.22292			BP2070	0.000748625	-2.5773	0.00195818	-2.26119
BP0737	52.6641	0.740526	0.204255	3.6255	0.0002884	0.000962274	0.740526	1.67079			BP0857	243.919	-1.16924	0.23604	-4.95355	7.28725e-07	4.17015e-06	1.16924	-2.24893			nagZ	1.19647e-09	-1.50394	1.51295e-22	1.74805
BP0741	294.195	0.994382	0.176404	5.63697	1.73064e-08	1.54153e-07	0.994382	1.99223			BP0861	11.9599	-1.03872	0.325921	-3.18702	0.00143749	0.00427215	1.03872	-2.0544			uvrC	1.78615e-11	-1.8546	1.46346e-10	1.69505
BP0744	804.962	0.924626	0.111374	8.30198	1.02393e-16	4.69634e-15	0.924626	1.89819			BP0865	93.1962	0.684077	0.198017	3.45463	0.000551047	0.00181692	0.684077	1.60667			BP2090	1.23032e-09	-2.70678	2.96997e-12	-2.92448
BP0745	19.882	0.8519	0.279656	3.04624	0.00231723	0.00598894	0.8519	1.80488			BP0867	7.60399	-0.970063	0.36214	-2.67869	0.00739102	0.0181992	0.970063	-1.95893			BP2098	0.000324229	-2.40489	1.20057e-05	-2.78982
BP0747	957.27	0.884828	0.124274	7.11999	1.07934e-12	2.31945e-11	0.884828	1.84654			BP0869	1070.96	0.683489	0.113527	6.02053	1.73851e-09	1.43614e-08	0.683489	1.60602			BP2105	2.46273e-06	3.51651	0.000167904	-3.35202
BP0750	73.231	0.635922	0.175853	3.61622	0.000298942	0.000995285	0.635922	1.55393			BP0870	302.54	-0.773978	0.144376	-5.36086	8.28274e-08	5.38116e-07	0.773978	-1.70998			BP2132	2.53826e-05	-1.74741	4.3969e-20	-3.39303
BP0757	20.8935	-0.695898	0.264781	-2.6282	0.00858379	0.018761	0.695898	-1.61989			BP0872	146.938	1.16258	0.292512	3.97448	7.05344e-05	0.000281496	1.16258	2.23857			BP2140	1.61383e-11	2.21207	2.29057e-07	1.81486
BP0784	121.05	0.885774	0.198928	4.45274	8.47823e-06	4.1224e-05	0.885774	1.84776			BP0895	80.6031	0.599912	0.172389	3.47998	0.000501445	0.00167628	0.599912	1.51562			BP2141	2.41247e-08	1.98717	7.1208e-10	-2.19098
BP0799	29.4382	0.787473	0.228425	3.44741	0.000565997	0.00174454	0.787473	1.72605			BP0898	36.3665	-0.715449	0.222679	-3.21292	0.00131394	0.00395082	0.715449	-1.64199			BP2147	5.07291e-73	3.17942	1.8592e-63	-3.50215
BP0800	1119.85	0.888985	0.0874132	10.1699	2.70133e-24	3.60921e-22	0.888985	1.85187			BP0903	132.336	1.13304	0.357953	3.16534	0.00154904	0.00456394	1.13304	2.19321			acoD	0.00081048	-2.73235	2.49832e-06	-4.015
BP0801	817.887	0.897266	0.16587	5.40945	6.32178e-08	5.01333e-07	0.897266	1.86253			BP0915	85.7132	-0.884671	0.352246	-2.51152	0.0120214	0.0275685	0.884671	-1.84634			BP2158	0.00183128	-1.89768	0.000542999	-1.98604
BP0804	214.358	1.05529	0.145124	7.27164	3.55136e-13	8.73066e-12	1.05529	2.07814			BP0918	301.464	-1.20326	0.113068	-10.642	1.90062e-26	8.8494e-25	1.20326	-2.3026			BP2172	8.89006e-05	-2.11168	0.00109566	1.65248
BP0805	165.395	1.02456	0.211599	4.842	1.2854e-06	7.59624e-06	1.02456	2.03434			BP0920	17.3399	-1.05465	0.374278	-2.81783	0.00483496	0.0125974	1.05465	-2.07722			BP2173	0.000201012	-2.31342	0.000358447	1.92763
BP0806	168.479	0.658639	0.231096	2.85006	0.00437103	0.0104857	0.658639	1.57859			BP0921	11.725	-0.999305	0.333649	-2.99508	0.00274373	0.00756864	0.999305	-1.99904			BP2196	4.36052e-21	1.58977	1.04967e-17	-1.53258
BP0810	18.5486	0.708515	0.258415	2.74178	0.00611081	0.0140138	0.708515	1.63412			BP0927	49.0624	-0.678646	0.20329	-3.33831	0.000842883	0.00263766	0.678646	-1.60064			BP2197	2.35819e-10	1.55774	2.51221e-12	-1.64883
BP0813	91.4453	-1.52495	0.223988	-6.80819	9.88344e-12	1.7658e-10	1.52495	-2.87777			BP0928	270.028	0.837341	0.118511	7.06551	1.60029e-12	1.95924e-11	0.837341	1.78675			ndk	2.599e-12	2.13281	1.47353e-05	-1.6004
BP0819	54.8038	-1.10623	0.286376	-3.86286	0.000112067	0.000407551	1.10623	-2.15283			BP0937	2396.92	-0.723113	0.182893	-3.95375	7.69358e-05	0.000303887	0.723113	-1.65074			BP2214	0.00589501	-2.2111	0.000180834	-2.82095
BP0832	25.9684	-0.819999	0.301588	-2.71894	0.00654913	0.0148637	0.819999	-1.7654			BP0940	16.7339	0.927554	0.334453	2.77334	0.00554836	0.0141848	0.927554	1.90205			BP2219	2.23773e-06	-2.20249	0.0120337	-1.50923
BP0849	371.221	-0.808991	0.198352	-4.07856	4.53147e-05	0.000182506	0.808991	-1.75199			BP0951	1175.59	1.0446	0.239183	4.36737	1.25751e-05	5.76767e-05	1.0446	2.06279			BP2226	1.78073e-05	1.57923	6.61976e-53	-5.52282
BP0850	296.48	-0.905523	0.183945	-4.92279	8.53198e-07	5.27541e-06	0.905523	-1.87322			BP0961	1489.36	1.28765	0.306983	4.19455	2.73415e-05	0.000119009	1.28765	2.44131			BP2230	0.015671	-1.73043	5.36753e-19	-8.63534
BP0851	187.943	-0.907064	0.157983	-5.74154	9.38174e-09	8.7998e-08	0.907064	-1.87522			BP0962	884.198	1.04696	0.240202	4.35866	1.30859e-05	5.98408e-05	1.04696	2.06617			BP2231	0.000180862	-2.60087	8.41001e-20	-13.2369
BP0852	1206.02	-1.05309	0.172595	-6.10151	1.05071e-09	1.23285e-08	1.05309	-2.07497			BP0965	4323.85	-1.50679	0.210617	-7.15416	8.41839e-13	1.04736e-11	1.50679	-2.84176			BP2232	3.58579e-48	3.52656	4.32261e-88	-8.04542
BP0853	884.071	-1.27075	0.216881	-5.85921	4.65063e-09	4.73966e-08	1.27075	-2.41287			BP0972	805.943	0.687775	0.161129	4.26849	1.96804e-05	8.75224e-05	0.687775	1.6108			brpL	9.59172e-07	1.67518	2.21462e-83	-8.21869
BP0854	493.702	-1.10023	0.175285	-6.2768	3.45608e-10	4.35268e-09	1.10023	-2.14389			BP0974	54.7238	1.01169	0.208706	4.84744	1.25067e-06	6.93737e-06	1.01169	2.01627			bscC	7.03835e-08	-4.22306	1.28009e-17	-9.95632
BP0855	154.901	-1.21225	0.299633	-4.04579	5.21463e-05	0.000205971	1.21225	-2.31699			BP0975	4963.49	-0.820082	0.161634	-5.07368	3.90185e-07	2.32372e-06	0.820082	-1.76551			bscW	3.53853e-05	-4.49388	6.9569e-14	-27.149
BP0865	93.1962	1.18029	0.200615	5.88337	4.02004e-09	4.13163e-08	1.18029	2.26622			BP0985	1290.51	0.888565	0.221806	4.00604	6.17445e-05	0.000250318	0.888565	1.85133			bscU	6.8856e-06	-3.34921	4.38032e-19	-11.8101
BP0867	7.60399	-1.31791	0.42163	-3.12576	0.00177347	0.00477223	1.31791	-2.49305			BP0986	128.235	0.840212	0.213294	3.93923	8.1745e-05	0.000320003	0.840212	1.79031			bscT	0.000191076	-2.71276	1.30794e-17	-11.2064
BP0872	146.938	1.03702	0.296135	3.50185	0.00046204	0.00146226	1.03702	2.05198			BP0993	5909.24	1.36271	0.110793	12.2996	9.09738e-35	6.98906e-33	1.36271	2.57168			bscS	0.000332686	-2.54233	5.0156e-18	-15.3457
BP0878	85.7072	-1.09556	0.152916	-7.16447	7.80885e-13	1.71404e-11	1.09556	-2.13696			BP0994	3994.37	1.39397	0.124331	11.2117	3.57109e-29	1.76999e-27	1.39397	2.628			bscR	0.000511122	-2.42194	1.20612e-18	-10.2681
BP0895	80.6031	-0.743611	0.19646	-3.78505	0.000153678	0.000545956	0.743611	-1.67436			BP0995	3524.97	1.40919	0.112215	12.558	3.59322e-36	3.34605e-34	1.40919	2.65589			bscN	0.00136955	-2.61222	6.06852e-12	-8.14887
BP0898	36.3665	0.925991	0.203775	4.54419	5.51475e-06	2.853e-05	0.925991	1.89999			BP1002	226.959	0.87481	0.375657	2.32875	0.0198724	0.0425264	0.87481	1.83377			bscL	0.0155592	-2.09663	5.61845e-14	-11.2584
BP0903	132.336	1.14288	0.360872	3.167	0.00154021	0.0041997	1.14288	2.20822			BP1003	527.231	0.948451	0.380636	2.49175	0.0127115	0.0288496	0.948451	1.9298			BP2255	0.0200174	1.60715	6.04701e-21	-7.67883
BP0913	98.2719	-1.30321	0.363229	-3.58785	0.000333421	0.00109	1.30321	-2.46777			BP1004	628.153	0.953888	0.421063	2.26543	0.0234865	0.0492288	0.953888	1.93709			bsp22	0.015035	1.74856	1.05703e-20	-8.75018
BP0914	54.69	-1.60519	0.35476	-4.5247	6.04803e-06	3.072e-05	1.60519	-3.04235			BP1009	33.1652	0.843852	0.191319	4.4107	1.03035e-05	4.82661e-05	0.843852	1.79484			bscE	3.45955e-05	-2.48674	7.75767e-22	-8.4012
BP0915	85.7132	-1.89192	0.369037	-5.12664	2.94966e-07	2.08375e-06	1.89192	-3.71128			BP1010	26.4589	0.639169	0.235227	2.71725	0.00658273	0.0164327	0.639169	1.55743			bscF	0.000196632	-2.37783	1.25605e-15	-6.50144
BP0918	301.464	1.33423	0.102317	13.0401	7.23617e-39	2.47075e-36	1.33423	2.52141			BP1032	10.2711	1.17018	0.392784	2.9792	0.00289	0.00793857	1.17018	2.2504			BP2265	1.22581e-53	6.68335	3.54462e-26	-4.07567
BP0919	233.371	0.668998	0.140232	4.77066	1.83622e-06	1.05471e-05	0.668998	1.58997			BP1045	479.078	-0.645677	0.187635	-3.44113	0.000579297	0.00189784	0.645677	-1.56447			BP2269	0.000485867	-1.79314	8.12746e-08	-2.42525
BP0922	27.5816	1.81236	0.292523	6.19562	5.80559e-10	7.07959e-09	1.81236	3.51217			BP1046	1071.19	-1.17011	0.162207	-7.21372	5.4444e-13	7.05935e-12	1.17011	-2.25029			BP2271	2.33442e-10	-5.46816	5.86647e-12	-6.15007
BP0940	16.7339	1.07937	0.346856	3.11187	0.00185905	0.00496769	1.07937	2.11312			BP1047	2177.94	-1.4432	0.118975	-12.1303	7.29488e-34	5.33742e-32	1.4432	-2.71924			BP2291	0.00432637	-1.684	2.89443e-08	-2.74472
BP0942	505.395	0.673969	0.148329	4.54375	5.52624e-06	2.85414e-05	0.673969	1.59546			BP1054	9433.16	-0.706123	0.118372	-5.96527	2.44226e-09	1.95444e-08	0.706123	-1.63141			BP2293	1.86869e-11	-5.38506	0.00588524	-1.88891
BP0950	20232.4	0.692649	0.157743	4.39101	1.12825e-05	5.35049e-05	0.692649	1.61625			BP1060	841.476	0.681019	0.145846	4.66945	3.02007e-06	1.57835e-05	0.681019	1.60327			vag8	1.65243e-19	3.99528	1.8527e-134	-48.2235
BP0951	1175.59	0.96536	0.239763	4.02631	5.66588e-05	0.00022265	0.96536	1.95255			BP1071	819.91	-3.48928	0.150223	-23.2273	2.41287e-119	1.48295e-116	3.48928	-11.2299			BP2325	1.17936e-14	1.63452	8.15904e-32	-2.27287
BP0954	166.73	-0.699143	0.115487	-6.05389	1.4139e-09	1.5974e-08	0.699143	-1.62354			BP1072	563.246	0.673528	0.112163	6.0049	1.91455e-09	1.56287e-08	0.673528	1.59497			BP2326	6.99602e-24	1.83991	3.07022e-39	-2.25886
BP0955	573.956	-0.659141	0.116119	-5.67642	1.37541e-08	1.25792e-07	0.659141	-1.57914			BP1079	328.536	0.852796	0.134966	6.31857	2.63986e-10	2.43613e-09	0.852796	1.806			BP2328	0.00119294	-1.75634	0.00677739	-1.58199
BP0956	71.492	-0.594602	0.186973	-3.18014	0.00147204	0.00403532	0.594602	-1.51006			BP1083	494.39	0.995163	0.247679	4.01795	5.87074e-05	0.000239268	0.995163	1.99331			BP2343	1.30849e-05	-3.31491	0.00127512	-2.22773
BP0959	173.408	-0.734908	0.147508	-4.98214	6.28834e-07	4.03425e-06	0.734908	-1.66429			BP1086	12.4644	-1.51038	0.360444	-4.19034	2.78538e-05	0.000120953	1.51038	-2.84885			BP2352	3.28973e-08	-3.24341	1.63863e-05	-2.46521
BP0960	126.273	-0.644306	0.180474	-3.57008	0.000356878	0.00116421	0.644306	-1.56299			BP1088	331.402	0.831254	0.114358	7.26888	3.62481e-13	4.84306e-12	0.831254	1.77923			BP2354	0.000917214	-2.81496	0.0052524	-2.20413
BP0974	54.7238	0.742381	0.220317	3.36961	0.000752748	0.0022393	0.742381	1.67293			BP1092	569.938	0.759796	0.0840665	9.03804	1.59506e-19	4.15392e-18	0.759796	1.69325			prpC	2.79882e-07	-2.55926	1.65996e-06	-2.26961
BP0981	29.2076	0.79371	0.262379	3.02505	0.00248592	0.00637665	0.79371	1.73353			BP1112	12136.2	1.77569	0.203261	8.736	2.41511e-18	5.45708e-17	1.77569	3.42402			BP2374	2.40948e-05	4.35977	0.00174341	2.97875
BP0985	1290.51	0.691321	0.222461	3.1076	0.00188613	0.00503131	0.691321	1.61476			BP1118	16.4277	-1.5522	0.314196	-4.94022	7.80334e-07	4.44068e-06	1.5522	-2.93264			BP2391	2.02472e-05	-2.01294	0.00188113	-1.65629
BP0989	861.093	1.0148	0.301472	3.36614	0.000762276	0.00226326	1.0148	2.02062			BP1119	584.712	-2.27643	0.227329	-10.0138	1.32515e-23	5.09024e-22	2.27643	-4.84478			BP2393	1.90311e-06	-2.51259	0.00282367	-1.75707
BP0993	5909.24	0.715102	0.111192	6.43124	1.26567e-10	1.79236e-09	0.715102	1.6416			BP1121	47.9565	-0.618475	0.195816	-3.15844	0.00158614	0.0046554	0.618475	-1.53525			BP2394	2.90903e-09	-3.28232	0.00200798	-1.8358
BP0996	72.5323	-0.910593	0.232248	-3.92078	8.82634e-05	0.000328768	0.910593	-1.87982			BP1122	40.8728	-0.982269	0.284229	-3.45591	0.000548447	0.00181029	0.982269	-1.97557			BP2395	1.05111e-09	-3.36691	1.76968e-06	-2.55744
BP0998	71.2906	0.853321	0.186882	4.56609	4.96908e-06	2.59694e-05	0.853321	1.80666			BP1126	3774.79	0.610027	0.109703	5.56069	2.68713e-08	1.87817e-07	0.610027	1.52629			BP2396	1.87172e-08	-3.34549	1.17192e-09	-3.68847
BP1000	5702.77	0.736425	0.0871305	8.45198	2.86408e-17	1.39703e-15	0.736425	1.66604			BP1127	356.23	0.836495	0.175249	4.77319	1.8133e-06	9.79307e-06	0.836495	1.78571			BP2397	0.00122331	-1.69517	0.000148523	-1.85413
BP1003	527.231	0.952639	0.381388	2.49782	0.0124959	0.025981	0.952639	1.93541			BP1131	19.9353	-0.71142	0.313175	-2.27164	0.0231084	0.0485719	0.71142	-1.63741			BP2398	0.00243343	-1.75673	0.00289074	-1.734
BP1004	628.153	1.09573	0.42155	2.5993	0.0093414	0.0202298	1.09573	2.13722			BP1143	407.572	0.662302	0.100833	6.56832	5.08845e-11	5.24725e-10	0.662302	1.58261			BP2413	1.47811e-08	-3.41536	0.0127343	-1.70662
BP1005	3663.44	1.34666	0.520592	2.58679	0.00968743	0.0208909	1.34666	2.54323			BP1144	2345.02	-0.799955	0.0680667	-11.7525	6.85396e-32	3.90041e-30	0.799955	-1.74105			BP2417	0.000274421	-3.04316	1.6201e-07	-4.90664
BP1011	360.249	0.925416	0.288548	3.20715	0.00134057	0.00371466	0.925416	1.89923			BP1174	60.8273	-0.673637	0.225829	-2.98295	0.00285489	0.00785414	0.673637	-1.59509			mucD	5.66667e-19	-2.13649	1.49724e-13	-1.86313
BP1012	231.926	0.85825	0.298774	2.87257	0.00407144	0.00986482	0.85825	1.81284			BP1175	1179.77	-1.82933	0.146067	-12.5239	5.5273e-36	4.85297e-34	1.82933	-3.55371			BP2455	2.72084e-06	1.62054	3.51749e-05	1.50567
BP1014	159.595	-0.926402	0.186031	-4.97983	6.36405e-07	4.07432e-06	0.926402	-1.90053			BP1180	415.937	0.688674	0.143142	4.81113	1.50083e-06	8.25053e-06	0.688674	1.6118			fauA	4.0947e-20	3.46001	3.41748e-50	-9.24588
BP1015	163.957	0.63141	0.191268	3.30119	0.00096276	0.0027806	0.63141	1.54908			BP1189	839.083	-1.91435	0.142404	-13.4431	3.3817e-41	4.15678e-39	1.91435	-3.76943			BP2469	0.00117338	-1.71972	0.00560592	-1.58224
BP1017	107.459	-0.665677	0.171465	-3.88228	0.00010348	0.000379468	0.665677	-1.58631			BP1192	175.152	-0.930699	0.126996	-7.32856	2.32641e-13	3.14937e-12	0.930699	-1.9062			BP2479	1.42265e-05	-2.95891	5.10884e-10	-4.6653
BP1022	72.5836	0.894371	0.227646	3.92878	8.53769e-05	0.000319565	0.894371	1.8588			BP1193	55.8074	-0.913352	0.203428	-4.48982	7.1285e-06	3.45519e-05	0.913352	-1.88342			BP2486	9.28819e-07	1.52108	1.92064e-89	-6.31294
BP1023	29.0309	1.31442	0.313178	4.19703	2.70434e-05	0.000116884	1.31442	2.48702			BP1199	5.35334	-2.68617	0.580072	-4.63076	3.64325e-06	1.87533e-05	2.68617	-6.43604			icd	4.35597e-08	1.59051	1.0619e-10	-1.72955
BP1032	10.2711	1.14038	0.413127	2.76037	0.00577361	0.0133501	1.14038	2.20439			BP1201	19532.5	-4.79106	0.168536	-28.4275	9.25866e-178	2.84519e-174	4.79106	-27.6855			BP2497	6.99736e-07	1.51524	1.21058e-16	-2.00566
BP1036	406.559	0.951792	0.107098	8.88712	6.27137e-19	3.56553e-17	0.951792	1.93427			BP1203	569.68	-1.18853	0.132567	-8.9655	3.08887e-19	7.95837e-18	1.18853	-2.2792			omlA	8.88543e-10	1.65112	7.48694e-13	-1.80688
BP1038	714.181	-0.632654	0.180537	-3.50429	0.000457824	0.0014534	0.632654	-1.55041			BP1204	243.64	-1.32389	0.133912	-9.88628	4.77441e-23	1.74664e-21	1.32389	-2.50341			BP2534	1.84919e-14	-1.81261	1.71253e-13	1.70421
BP1041	1073.44	0.68131	0.156179	4.36236	1.2867e-05	6.02747e-05	0.68131	1.6036			BP1205	108.493	-1.07721	0.156005	-6.90497	5.02128e-12	5.82279e-11	1.07721	-2.10996			BP2548	0.000363015	-1.93858	7.57261e-05	-2.01642
BP1045	479.078	-0.598507	0.189687	-3.15523	0.00160372	0.00436126	0.598507	-1.51415			BP1210	8.8322	1.12218	0.489648	2.2918	0.021917	0.0463211	1.12218	2.17675			BP2550	0.00872275	-1.64479	0.00239912	-1.71258
BP1051	373.51	0.62205	0.0899405	6.91623	4.63811e-12	8.63813e-11	0.62205	1.53906			BP1216	196.133	0.599543	0.153741	3.89969	9.63169e-05	0.00037137	0.599543	1.51524			BP2553	0.00048683	-1.9495	0.00531738	-1.64893
BP1056	797.643	1.10209	0.151429	7.27792	3.39009e-13	8.40141e-12	1.10209	2.14665			BP1225	68.0135	-1.06752	0.264952	-4.02912	5.59864e-05	0.000229089	1.06752	-2.09583			BP2559	0.00461687	-1.69061	0.00420326	-1.65016
BP1060	841.476	0.79493	0.146903	5.41124	6.25883e-08	4.98274e-07	0.79493	1.73499			BP1226	32.3777	-2.3954	0.433167	-5.52996	3.20296e-08	2.21184e-07	2.3954	-5.26122			BP2569	4.43033e-07	-1.87829	5.56957e-08	-1.93996
BP1071	819.91	-0.862384	0.144034	-5.98738	2.13253e-09	2.31032e-08	0.862384	-1.81804			BP1229	251.796	-1.40741	0.133143	-10.5707	4.07586e-26	1.84193e-24	1.40741	-2.65261			BP2632	2.26059e-05	-1.59078	3.02411e-08	1.66165
BP1075	785.117	-1.24861	0.130531	-9.56566	1.11483e-21	1.07059e-19	1.24861	-2.37613			BP1232	1342.75	-0.857067	0.157858	-5.42936	5.65576e-08	3.76194e-07	0.857067	-1.81135			BP2633	0.00252464	1.50788	0.000337913	1.59912
BP1076	608.476	-0.877832	0.106592	-8.23543	1.78917e-16	7.96828e-15	0.877832	-1.83761			BP1242	604.146	0.93644	0.106199	8.81779	1.16739e-18	2.78091e-17	0.93644	1.9138			BP2638	2.04532e-15	-12.2909	3.82715e-07	-4.65093
BP1086	12.4644	-1.22971	0.377631	-3.25639	0.0011284	0.00320477	1.22971	-2.3452			BP1251	303.202	-2.47527	0.21658	-11.4289	2.99939e-30	1.58916e-28	2.47527	-5.56071			BP2640	7.54553e-05	-3.86703	0.00149802	-2.66409
BP1090	276.901	-0.589867	0.116062	-5.08235	3.72793e-07	2.54012e-06	0.589867	-1.50511			BP1252	428.034	-1.31251	0.147751	-8.88327	6.49256e-19	1.59613e-17	1.31251	-2.48374			BP2642	0.000255333	-2.71683	0.0140106	-1.88234
BP1105	143.317	-1.10551	0.171528	-6.44504	1.15572e-10	1.66738e-09	1.10551	-2.15175			BP1257	159.49	1.01732	0.115527	8.80589	1.2982e-18	3.04532e-17	1.01732	2.02415			BP2647	1.69549e-09	-3.21493	4.21944e-14	-4.21157
BP1108	64.8778	-0.960091	0.174027	-5.51689	3.45044e-08	2.8813e-07	0.960091	-1.94543			BP1260	353.771	0.614651	0.138821	4.42766	9.52613e-06	4.49674e-05	0.614651	1.53119			BP2648	6.29293e-06	-2.17652	2.25545e-09	-2.74635
BP1109	33.8123	-1.18488	0.298277	-3.9724	7.11508e-05	0.000271273	1.18488	-2.27344			BP1265	92.0489	0.698236	0.153431	4.5508	5.34419e-06	2.64456e-05	0.698236	1.62252			fhaS	0.00125399	-2.04333	4.36071e-08	-3.35942
BP1110	45.8685	1.00453	0.19568	5.13352	2.84372e-07	2.02535e-06	1.00453	2.00628			BP1273	93.7813	-1.043	0.30518	-3.41765	0.000631639	0.00204749	1.043	-2.06051			BP2669	0.000112427	-4.09624	0.00140859	-2.92355
BP1112	12136.2	-1.28789	0.203813	-6.31898	2.63302e-10	3.41417e-09	1.28789	-2.44171			BP1274	92.2711	-0.691679	0.304723	-2.26986	0.023216	0.0487515	0.691679	-1.61516			BP2670	7.95355e-05	-2.62866	4.84738e-06	-2.93465
BP1119	584.712	-0.674879	0.225873	-2.98786	0.00280937	0.00709966	0.674879	-1.59646			BP1276	170.626	-1.28104	0.307396	-4.1674	3.08096e-05	0.000132693	1.28104	-2.43014			BP2673	0.000691271	2.22448	0.0108187	-2.03808
BP1124	8126.08	0.767672	0.126293	6.07851	1.21301e-09	1.40135e-08	0.767672	1.70252			BP1277	547.491	-1.94769	0.315059	-6.18199	6.32986e-10	5.60566e-09	1.94769	-3.85756			fimX	1.24391e-08	1.89336	3.62549e-35	-4.72482
BP1131	19.9353	-1.45619	0.356561	-4.08397	4.42724e-05	0.000178777	1.45619	-2.74382			BP1285	2307.92	-0.908592	0.145372	-6.25014	4.1009e-10	3.70649e-09	0.908592	-1.87721			paaK	7.51301e-10	-4.84937	7.11288e-06	-3.04534
BP1132	11.8316	-1.02171	0.394892	-2.58733	0.00967241	0.0208747	1.02171	-2.03033			BP1300	333.205	-0.679197	0.122146	-5.56055	2.68921e-08	1.87817e-07	0.679197	-1.60125			paaI	1.72576e-11	-4.28098	0.00413307	-1.74061
BP1144	2345.02	1.32613	0.0665745	19.9195	2.75719e-88	8.47284e-85	1.32613	2.50729			BP1302	73.6527	-1.00377	0.171736	-5.84482	5.07129e-09	3.92546e-08	1.00377	-2.00523			BP2678	2.2016e-08	-3.38368	0.00173476	-1.92917
BP1147	311.773	0.861933	0.109322	7.88436	3.16148e-15	1.14297e-13	0.861933	1.81747			BP1314	62.3123	1.58645	0.195094	8.13172	4.23258e-16	7.74209e-15	1.58645	3.00309			BP2717	6.01787e-10	-2.31644	8.48024e-33	-5.10884
BP1149	567.315	-0.86173	0.209646	-4.1104	3.94968e-05	0.000160973	0.86173	-1.81722			BP1315	411.986	1.24423	0.105547	11.7884	4.4801e-32	2.59761e-30	1.24423	2.36891			BP2718	3.83701e-05	-1.73617	1.99361e-32	-4.91378
BP1150	443.162	-1.27404	0.258122	-4.93581	7.98207e-07	4.97544e-06	1.27404	-2.41837			BP1318	104.386	1.0654	0.231339	4.60535	4.11777e-06	2.10198e-05	1.0654	2.09275			bapC	0.000419499	1.62205	1.86648e-33	-5.23989
BP1161	34.9218	0.897447	0.245532	3.65511	0.000257076	0.000868125	0.897447	1.86277			BP1319	133.849	0.909771	0.213129	4.26863	1.96678e-05	8.75224e-05	0.909771	1.87875			BP2741	1.13197e-06	1.54044	1.88354e-15	1.94345
BP1165	165.115	0.823775	0.309438	2.66216	0.00776403	0.0172515	0.823775	1.77003			BP1320	259.983	1.08258	0.288262	3.75554	0.000172965	0.000637315	1.08258	2.11782			BP2757	0.00278568	-1.79154	0.00200044	-1.82405
BP1167	44.8106	0.625688	0.224034	2.79282	0.00522506	0.012257	0.625688	1.54295			BP1321	333.587	1.32407	0.296862	4.46022	8.18763e-06	3.92521e-05	1.32407	2.50371			BP2759	3.02e-10	2.33594	2.03973e-08	2.12312
BP1174	60.8273	0.643415	0.219795	2.92735	0.00341869	0.00844837	0.643415	1.56202			BP1345	254.049	0.735165	0.114047	6.44614	1.14737e-10	1.11226e-09	0.735165	1.66459			lpxK	0.000935371	-1.56416	2.47987e-08	-2.08182
BP1176	336.769	0.681535	0.137839	4.94441	7.63738e-07	4.79952e-06	0.681535	1.60385			BP1347	33.1951	0.788061	0.233763	3.37119	0.000748443	0.00238338	0.788061	1.72675			BP2780	2.9665e-07	-2.59854	5.39517e-05	-1.9431
BP1178	32.7307	1.6413	0.320818	5.11599	3.12105e-07	2.17483e-06	1.6413	3.11946			BP1350	10.5446	-0.92289	0.401086	-2.30098	0.0213927	0.0453692	0.92289	-1.89591			BP2782	1.55031e-29	-3.9686	4.41031e-48	-5.81233
BP1180	415.937	0.874768	0.144969	6.03416	1.59789e-09	1.79209e-08	0.874768	1.83371			BP1358	330.362	-1.29282	0.315056	-4.10345	4.07031e-05	0.000171084	1.29282	-2.45006			BP2859	2.69541e-05	1.64554	4.88074e-06	1.66841
BP1186	61.1303	1.56333	0.236963	6.59738	4.18498e-11	6.46253e-10	1.56333	2.95535			BP1359	250.662	-1.30359	0.338828	-3.84735	0.000119401	0.000454109	1.30359	-2.46843			BP2900	0.00128352	2.12384	2.17229e-05	2.58118
BP1188	71.2441	1.36753	0.296064	4.61905	3.85509e-06	2.08936e-05	1.36753	2.58029			BP1360	355.949	-1.75722	0.306873	-5.7262	1.02706e-08	7.60522e-08	1.75722	-3.38045			glcF	7.35835e-12	-7.02093	0.00589305	-2.01668
BP1188A	10.8306	1.14372	0.376063	3.04129	0.00235565	0.00606419	1.14372	2.2095			BP1377	12.0619	0.84986	0.32534	2.61222	0.00899565	0.0216304	0.84986	1.80233			glcE	2.28042e-07	-3.57324	0.00207804	-2.05802
BP1189	839.083	1.14656	0.137327	8.34918	6.87383e-17	3.24974e-15	1.14656	2.21386			BP1423	710.928	0.623509	0.115156	5.4145	6.14619e-08	4.06177e-07	0.623509	1.54062			glcD	2.42799e-09	-2.71607	0.000902622	-1.71864
BP1190	13.986	1.70656	0.404455	4.2194	2.44954e-05	0.000106924	1.70656	3.26381			BP1424	69.328	1.45377	0.152561	9.5291	1.5866e-21	4.87563e-20	1.45377	2.73923			BP2924	5.47357e-06	1.78982	8.31726e-94	-14.043
BP1191	62.2496	0.604895	0.172206	3.51263	0.000443699	0.00141588	0.604895	1.52087			BP1425	147.842	0.834171	0.108425	7.69351	1.43147e-14	2.22167e-13	0.834171	1.78283			BP2925	3.12424e-09	1.77271	7.53355e-151	-12.8093
BP1198	19087.3	2.2014	0.389324	5.6544	1.56387e-08	1.41763e-07	2.2014	4.59924			BP1427	4897.07	-0.766662	0.209499	-3.65951	0.0002527	0.000907182	0.766662	-1.70133			BP2926	0.00586069	-1.6099	2.95883e-37	-11.7469
BP1201	19532.5	1.07452	0.166949	6.43619	1.22508e-10	1.751e-09	1.07452	2.10602			BP1430	440.998	-0.614128	0.151245	-4.06048	4.89728e-05	0.000203369	0.614128	-1.53063			BP2927	6.20384e-07	-3.20985	4.91681e-36	-21.7375
BP1203	569.68	1.81716	0.12573	14.4529	2.40409e-47	1.23129e-44	1.81716	3.52387			BP1433	53.6697	-0.982704	0.310299	-3.16696	0.00154044	0.00454297	0.982704	-1.97617			cyoD	0.00779014	1.61882	4.66115e-09	2.85169
BP1204	243.64	1.36296	0.121214	11.2442	2.47245e-29	5.8445e-27	1.36296	2.57212			BP1434	34.5972	-1.25801	0.288724	-4.35713	1.31776e-05	6.01707e-05	1.25801	-2.39165			cyoC	0.00125264	1.78117	2.04734e-06	2.33259
BP1205	108.493	1.05343	0.140976	7.47237	7.87604e-14	2.24103e-12	1.05343	2.07546			BP1436	6986.67	-0.637934	0.0924595	-6.8996	5.21481e-12	6.02448e-11	0.637934	-1.5561			cyoB	0.000334329	2.05475	8.1613e-05	2.20455
BP1207	58.5157	0.740029	0.195895	3.77768	0.000158293	0.000559142	0.740029	1.67021			BP1440	2086.89	-0.89318	0.137189	-6.51056	7.48709e-11	7.53368e-10	0.89318	-1.85727			cyoA	1.09641e-05	2.40247	0.000905575	1.93672
BP1229	251.796	-0.973536	0.135745	-7.17181	7.40141e-13	1.67239e-11	0.973536	-1.96365			BP1445	192.274	-0.626648	0.184859	-3.38988	0.000699242	0.00224532	0.626648	-1.54397			dltA	3.98298e-06	-2.86497	1.46703e-08	-3.46164
BP1231	150.521	1.0789	0.191736	5.62704	1.83331e-08	1.62826e-07	1.0789	2.11243			BP1447	89.854	-1.25335	0.246522	-5.08413	3.69316e-07	2.22096e-06	1.25335	-2.38394			BP2990	3.23981e-06	-2.58762	2.26582e-09	-3.25714
BP1240	139.567	0.916596	0.178914	5.1231	3.00555e-07	2.11352e-06	0.916596	1.88766			BP1448	28.8787	-1.16666	0.319785	-3.64827	0.000264009	0.000937918	1.16666	-2.24492			BP2991	6.12635e-08	-2.26147	2.91877e-24	-4.66994
BP1245	1629.32	0.595583	0.157209	3.78848	0.000151574	0.000539106	0.595583	1.51108			BP1480	607.195	-1.05565	0.14571	-7.24489	4.32791e-13	5.70888e-12	1.05565	-2.07866			BP2994	5.66167e-06	-2.20381	0.00525224	1.55744
BP1247	4448.28	0.685874	0.108553	6.31832	2.64424e-10	3.41417e-09	0.685874	1.60868			BP1484	3704.47	0.65383	0.148951	4.38956	1.1358e-05	5.26442e-05	0.65383	1.57334			BP3003	2.89068e-10	1.95383	7.74878e-15	2.21003
BP1253	1231.37	0.77197	0.110745	6.97067	3.15426e-12	6.13483e-11	0.77197	1.7076			BP1487	2044.44	-4.01806	0.332171	-12.0964	1.10369e-33	7.53696e-32	4.01806	-16.2016			grp	0.00956266	-1.53324	1.2726e-07	-2.38194
BP1273	93.7813	-2.29504	0.3269	-7.02063	2.2087e-12	4.40736e-11	2.29504	-4.90769			BP1488	116.707	-3.28228	0.347918	-9.43405	3.94536e-21	1.15467e-19	3.28228	-9.72892			BP3011	0.0158056	-1.76187	2.05438e-07	-3.54405
BP1274	92.2711	-2.21467	0.328545	-6.74085	1.57465e-11	2.73384e-10	2.21467	-4.64176			BP1489	123.693	-1.93502	0.315482	-6.13352	8.59579e-10	7.46183e-09	1.93502	-3.82382			mraZ	3.83689e-05	1.70613	9.99672e-09	2.09667
BP1275	55.3564	-2.15772	0.333089	-6.47792	9.2996e-11	1.37393e-09	2.15772	-4.4621			BP1490	307.327	-1.26017	0.207426	-6.0753	1.23756e-09	1.05347e-08	1.26017	-2.39525			BP3037	0.00464743	-1.66786	8.70215e-06	-2.23206
BP1276	170.626	-2.23982	0.318739	-7.02713	2.10825e-12	4.26228e-11	2.23982	-4.72338			BP1495	37.77	-2.41715	0.252544	-9.57124	1.05633e-21	3.27888e-20	2.41715	-5.34117			BP3050	2.79834e-08	-3.79131	5.62857e-13	-5.58716
BP1277	547.491	-2.10716	0.317437	-6.63804	3.17882e-11	5.00949e-10	2.10716	-4.30842			BP1496	218.877	-2.30972	0.173994	-13.2747	3.24366e-40	3.83376e-38	2.30972	-4.95788			BP3051	2.91521e-10	-3.97936	2.16977e-07	-3.08613
BP1285	2307.92	-0.722836	0.145902	-4.95425	7.261e-07	4.59117e-06	0.722836	-1.65042			BP1498	6091.47	0.585981	0.101849	5.7534	8.74639e-09	6.58766e-08	0.585981	1.50106			BP3063	1.36939e-11	-4.34929	0.0100918	-1.66686
BP1295	45.5996	-0.641223	0.196972	-3.2554	0.00113234	0.00321003	0.641223	-1.55965			BP1499	577.556	0.62227	0.106841	5.82429	5.73565e-09	4.38449e-08	0.62227	1.5393			BP3067	0.000104055	-2.44719	0.00447709	-1.89261
BP1297	102.879	-0.657987	0.181307	-3.62914	0.00028437	0.00095089	0.657987	-1.57788			BP1500	80.309	0.70753	0.161413	4.38335	1.16869e-05	5.4087e-05	0.70753	1.63301			acyH	0.00687703	-1.91148	3.95933e-05	-2.67661
BP1311	274.379	-1.27451	0.128511	-9.91757	3.49169e-23	3.83213e-21	1.27451	-2.41917			BP1503	195.17	-0.999309	0.132527	-7.54042	4.6845e-14	6.95433e-13	0.999309	-1.99904			BP3084	2.64122e-10	1.89461	3.48043e-05	-1.52026
BP1314	62.3123	-0.946575	0.243918	-3.88071	0.000104153	0.000380575	0.946575	-1.92729			BP1506	856.877	0.739852	0.0847988	8.72479	2.66668e-18	5.93819e-17	0.739852	1.67			hslV	1.25282e-06	3.00373	0.00116152	-2.09323
BP1315	411.986	-1.10418	0.120351	-9.17469	4.52866e-20	2.96097e-18	1.10418	-2.14977			BP1512	106.539	-0.693879	0.167572	-4.14078	3.46133e-05	0.000147937	0.693879	-1.61763			hslU	1.56357e-06	2.85187	0.00350316	-1.89193
BP1319	133.849	0.615958	0.219149	2.81068	0.00494368	0.0116771	0.615958	1.53258			BP1518	50.133	0.768173	0.161434	4.75843	1.951e-06	1.04632e-05	0.768173	1.70311			modC	0.000212662	-2.42189	0.0010097	-2.11235
BP1320	259.983	1.6039	0.289116	5.54759	2.8964e-08	2.45874e-07	1.6039	3.03963			BP1525	12.1777	0.719387	0.311376	2.31034	0.0208691	0.0444118	0.719387	1.64648			BP3106	0.0129082	-2.0586	0.0128271	-1.95843
BP1321	333.587	1.5769	0.297899	5.2934	1.20063e-07	9.06518e-07	1.5769	2.98328			BP1532	264.723	-0.963917	0.371142	-2.59716	0.0093997	0.022446	0.963917	-1.9506			BP3132	1.81967e-05	-4.03048	3.1669e-05	-3.55937
BP1328	9.18887	0.977621	0.399101	2.44956	0.0143032	0.0292245	0.977621	1.96922			BP1534	121.108	-0.988814	0.394451	-2.50681	0.0121827	0.0278553	0.988814	-1.98455			BP3133	0.0139913	1.57768	8.69235e-07	2.33294
BP1349	174.379	0.980251	0.158638	6.17918	6.44355e-10	7.79568e-09	0.980251	1.97281			BP1536	174.99	0.733175	0.158099	4.63745	3.52726e-06	1.82173e-05	0.733175	1.66229			BP3140	4.21733e-12	1.68124	9.40377e-15	-1.8036
BP1355	250.487	-1.21733	0.18316	-6.64629	3.00581e-11	4.81087e-10	1.21733	-2.32517			BP1541	40.9145	-0.703026	0.246541	-2.85156	0.00435058	0.0114268	0.703026	-1.62792			BP3145	1.62647e-09	-2.26739	6.942e-05	1.60528
BP1356	228.58	-0.627132	0.167659	-3.74051	0.000183647	0.00063985	0.627132	-1.54449			BP1547	94.1386	0.638011	0.137472	4.64103	3.46671e-06	1.79347e-05	0.638011	1.55618			BP3148	2.57292e-05	-1.60321	5.31414e-06	1.53998
BP1358	330.362	-1.80482	0.319254	-5.65325	1.5744e-08	1.41881e-07	1.80482	-3.49386			BP1554	55.7102	-0.606689	0.261606	-2.31909	0.0203901	0.0434829	0.606689	-1.52276			ureD	0.000213104	1.59841	4.07529e-05	1.65342
BP1359	250.662	-1.74019	0.343592	-5.06469	4.09073e-07	2.74472e-06	1.74019	-3.34078			BP1556	317.272	1.13421	0.0977022	11.6088	3.71644e-31	2.03939e-29	1.13421	2.19498			rnhA	1.14532e-05	-1.7347	0.000251888	-1.54798
BP1360	355.949	-1.94689	0.310342	-6.27336	3.5334e-10	4.43189e-09	1.94689	-3.85542			BP1558	6.53653	1.26552	0.492335	2.57044	0.0101571	0.0238447	1.26552	2.40413			BP3218	5.76164e-06	2.00244	0.000309092	-1.73965
BP1362	120.552	-0.76749	0.289523	-2.65088	0.00802825	0.0176599	0.76749	-1.70231			BP1560	87.2603	1.34968	0.355556	3.79598	0.000147063	0.000550455	1.34968	2.54856			minE	8.12698e-06	-1.78647	1.53178e-07	-1.96822
BP1363	194.145	-0.598374	0.26786	-2.23391	0.0254892	0.0483209	0.598374	-1.51401			BP1561	228.505	0.892312	0.33867	2.63475	0.00841992	0.0204541	0.892312	1.85615			BP3237	0.00591885	-1.60004	1.14556e-08	-2.64833
BP1365	14.2766	2.17698	0.370958	5.86853	4.3968e-09	4.50379e-08	2.17698	4.52206			BP1568	532.911	-1.68685	0.191957	-8.78763	1.52746e-18	3.55598e-17	1.68685	-3.21952			BP3244	1.15086e-05	-3.81235	0.0170062	-1.88876
BP1366	24.166	1.24579	0.272781	4.56699	4.94769e-06	2.59016e-05	1.24579	2.37148			BP1573	2021.41	-1.01664	0.22145	-4.59083	4.41479e-06	2.23872e-05	1.01664	-2.0232			trpG	3.07024e-06	1.71162	4.24599e-08	1.83948
BP1373	8.12681	1.02702	0.397595	2.58308	0.00979216	0.0210135	1.02702	2.03781			BP1574	480.251	-0.910002	0.245911	-3.70054	0.00021514	0.000784253	0.910002	-1.87905			trpE	1.70979e-09	1.93954	1.42276e-08	1.8571
BP1415	1192.71	-0.716726	0.0951913	-7.52932	5.1004e-14	1.50707e-12	0.716726	-1.64345			BP1575	358.339	-0.950461	0.310878	-3.05734	0.0022331	0.00633055	0.950461	-1.93249			gph	0.000134993	1.56131	1.25606e-08	1.92842
BP1419	8237.76	0.858908	0.257435	3.33641	0.00084867	0.00248851	0.858908	1.81367			BP1587	158.555	0.743385	0.135674	5.47918	4.27294e-08	2.90503e-07	0.743385	1.6741			BP3268	6.2752e-07	-1.61432	1.60875e-21	2.29424
BP1420	5149.84	0.608311	0.193584	3.14237	0.00167586	0.00454138	0.608311	1.52447			BP1589	22.5747	1.05779	0.274534	3.85305	0.000116654	0.000444762	1.05779	2.08175			BP3269	7.1861e-09	-1.61734	5.16605e-20	1.94206
BP1427	4897.07	-0.896479	0.209753	-4.27396	1.92027e-05	8.6525e-05	0.896479	-1.86152			BP1592	1254.57	0.980429	0.170674	5.74444	9.22275e-09	6.89575e-08	0.980429	1.97305			BP3303	1.21698e-10	2.62561	0.000393454	-1.72266
BP1428	2205.44	-0.703106	0.158691	-4.43065	9.39479e-06	4.51802e-05	0.703106	-1.62801			BP1606	1466.35	0.73746	0.169675	4.34632	1.38444e-05	6.30277e-05	0.73746	1.66724			BP3322	1.75948e-09	-2.39699	1.36776e-11	-2.66099
BP1429	713.707	-0.907157	0.144331	-6.28527	3.27293e-10	4.13898e-09	0.907157	-1.87535			BP1619	212.424	-1.27588	0.217323	-5.8709	4.33427e-09	3.39776e-08	1.27588	-2.42147			BP3344	4.72491e-05	-1.81603	0.00295859	-1.53933
BP1431	459.42	-0.883937	0.173247	-5.10218	3.35767e-07	2.30831e-06	0.883937	-1.8454			BP1623	29.4778	-2.93342	0.357094	-8.21469	2.1271e-16	3.96157e-15	2.93342	-7.63917			BP3351	0.000611122	-1.72451	8.23467e-05	-1.7847
BP1432	112.009	-1.27487	0.250886	-5.08147	3.74523e-07	2.54626e-06	1.27487	-2.41977			BP1624	10.8452	-3.39891	0.442468	-7.6817	1.56991e-14	2.42428e-13	3.39891	-10.5481			BP3384	0.0130112	-1.70223	0.0118979	-1.64987
BP1433	53.6697	-1.77831	0.333502	-5.33223	9.70143e-08	7.49057e-07	1.77831	-3.43024			BP1625	18.8424	-3.27565	0.322588	-10.1543	3.17115e-24	1.28223e-22	3.27565	-9.68431			ompQ	7.68561e-24	2.25399	1.11849e-73	-4.39966
BP1434	34.5972	-1.47317	0.309807	-4.75511	1.98334e-06	1.13497e-05	1.47317	-2.77631			BP1626	31.3092	-3.18205	0.397445	-8.00626	1.18246e-15	2.0764e-14	3.18205	-9.07597			dnt	0.000103815	1.65607	2.64083e-33	-4.80268
BP1435	1668.46	0.709275	0.0768857	9.22505	2.83419e-20	1.93544e-18	0.709275	1.63498			BP1628	12.9551	-2.36502	0.339827	-6.95949	3.41501e-12	4.05186e-11	2.36502	-5.15161			BP3440	9.51463e-17	-9.88621	3.99817e-07	-4.01103
BP1437	58.1519	0.829531	0.210934	3.93265	8.40131e-05	0.000314844	0.829531	1.77711			BP1631	18.0664	-1.8448	0.286441	-6.44042	1.19143e-10	1.15134e-09	1.8448	-3.59203			BP3454	3.17812e-05	1.96872	1.61616e-05	-2.08148
BP1440	2086.89	-0.917612	0.137995	-6.64959	2.9392e-11	4.72888e-10	0.917612	-1.88899			BP1646	29.689	-1.2881	0.323336	-3.98377	6.78291e-05	0.000272113	1.2881	-2.44206			BP3478	0.0144039	-1.89245	5.32952e-05	-2.85888
BP1441	233.373	-0.727048	0.118307	-6.14542	7.97499e-10	9.4989e-09	0.727048	-1.65525			BP1658	27.3651	-0.629509	0.22846	-2.75544	0.00586133	0.0148368	0.629509	-1.54704			BP3481	0.000841948	-2.13422	9.69823e-06	-2.7213
BP1444	39.7977	-0.854974	0.214906	-3.97837	6.93901e-05	0.00026588	0.854974	-1.80873			BP1662	2114.06	0.619373	0.131744	4.70133	2.58471e-06	1.36007e-05	0.619373	1.53621			brkA	8.25607e-16	2.38504	2.8321e-34	-3.74225
BP1447	89.854	-0.760761	0.250046	-3.04248	0.00234635	0.00605401	0.760761	-1.69438			BP1665	39.8845	-1.18456	0.228002	-5.19536	2.04319e-07	1.27876e-06	1.18456	-2.27293			BP3497	3.22077e-15	-6.61802	2.91921e-05	-2.43146
BP1448	28.8787	-1.07841	0.33495	-3.21962	0.00128362	0.0035633	1.07841	-2.11171			BP1682	39.7999	1.08984	0.24782	4.3977	1.09403e-05	5.08617e-05	1.08984	2.1285			BP3498	6.22556e-18	-5.608	6.95953e-07	-2.40541
BP1464	119.235	-1.00808	0.172923	-5.82963	5.55519e-09	5.56062e-08	1.00808	-2.01123			BP1683	19.1125	0.78971	0.301229	2.62163	0.00875108	0.021125	0.78971	1.72873			BP3499	4.21223e-14	-3.71532	0.000114649	-1.87557
BP1471	133.996	-0.711816	0.154882	-4.59586	4.30965e-06	2.29923e-05	0.711816	-1.63786			BP1691	1073.16	1.37405	0.12184	11.2775	1.69472e-29	8.53749e-28	1.37405	2.59198			BP3500	1.64192e-23	-6.4633	6.62921e-07	-2.41286
BP1474	88.785	-1.07575	0.202306	-5.31742	1.05248e-07	8.05927e-07	1.07575	-2.10781			BP1692	87.5155	1.11017	0.138266	8.02922	9.80953e-16	1.74247e-14	1.11017	2.15871			BP3501	6.45086e-24	-8.63881	4.09008e-06	-2.49302
BP1475	209.536	-1.15924	0.198088	-5.85218	4.85183e-09	4.87244e-08	1.15924	-2.2334			BP1693	289.863	1.79847	0.12994	13.8407	1.44707e-43	2.22343e-41	1.79847	3.4785			hupB	0.00116569	-1.73726	0.0130296	-1.52518
BP1476	36.5869	-0.845747	0.273934	-3.08741	0.00201907	0.005335	0.845747	-1.79719			BP1694	105.867	1.6053	0.13015	12.3343	5.92348e-35	4.6674e-33	1.6053	3.04259			ahpD	7.29608e-13	1.60118	1.49934e-11	-1.57166
BP1479	122.219	0.738869	0.195868	3.77228	0.000161761	0.000569404	0.738869	1.66887			BP1695	21.9214	0.806969	0.251216	3.21225	0.00131699	0.00395403	0.806969	1.74953			ligA	4.1067e-18	-1.87601	3.77761e-11	1.56379
BP1480	607.195	-0.656171	0.147015	-4.4633	8.07074e-06	3.94299e-05	0.656171	-1.57589			BP1696	73.3227	1.22935	0.166527	7.38225	1.55637e-13	2.16413e-12	1.22935	2.34461			BP3568	5.887e-09	-7.8839	8.06601e-06	-4.81123
BP1486	96.5603	-0.826677	0.183655	-4.50125	6.75539e-06	3.381e-05	0.826677	-1.7736			BP1700	87.1942	0.7914	0.136598	5.79363	6.88794e-09	5.25227e-08	0.7914	1.73075			BP3569	6.361e-09	-10.0709	1.18743e-05	-4.9298
BP1489	123.693	-1.08583	0.315962	-3.43658	0.000589119	0.00180495	1.08583	-2.12259			BP1703	70.1034	-1.45269	0.266635	-5.44823	5.08732e-08	3.42086e-07	1.45269	-2.73717			BP3570	4.95881e-11	-10.4905	8.10097e-08	-6.10679
BP1490	307.327	-0.739453	0.208885	-3.53999	0.000400137	0.00129162	0.739453	-1.66954			BP1704	21.8354	-3.55658	0.426091	-8.347	7.00196e-17	1.37051e-15	3.55658	-11.7663			BP3573	1.40563e-07	-7.78746	3.91863e-07	-6.96198
BP1497	5833.95	0.646255	0.109325	5.91132	3.39377e-09	3.5473e-08	0.646255	1.5651			BP1705	426.084	-2.2417	0.298916	-7.49944	6.40933e-14	9.37899e-13	2.2417	-4.72955			BP3574	2.26699e-07	-8.26517	8.7312e-07	-7.21438
BP1498	6091.47	0.731258	0.102065	7.16461	7.80107e-13	1.71404e-11	0.731258	1.66009			BP1707	1225.45	0.762934	0.138317	5.51586	3.47085e-08	2.39146e-07	0.762934	1.69694			BP3575	5.43943e-07	-10.7089	3.53353e-08	-13.5462
BP1500	80.309	-0.602963	0.185454	-3.25128	0.00114888	0.00325393	0.602963	-1.51883			BP1708	817.833	0.596345	0.169288	3.52266	0.000427241	0.00145395	0.596345	1.51188			BP3576	5.68816e-05	-6.29501	1.05639e-07	-11.3278
BP1502	211.635	-0.751477	0.14325	-5.24592	1.55506e-07	1.15428e-06	0.751477	-1.68352			BP1709	312.217	1.13195	0.119128	9.50198	2.05936e-21	6.14409e-20	1.13195	2.19155			BP3577	0.00219009	-3.57895	5.34365e-08	-9.68645
BP1519	2961.23	0.711222	0.164064	4.33501	1.4575e-05	6.74534e-05	0.711222	1.63719			BP1718	248.869	-1.11595	0.140467	-7.94458	1.94856e-15	3.30824e-14	1.11595	-2.16738			nth	0.0117885	-1.61813	0.0188258	-1.53624
BP1526	181.666	0.713962	0.224098	3.18594	0.00144287	0.0039695	0.713962	1.6403			BP1723	88.3895	-0.944316	0.148737	-6.3489	2.16856e-10	2.01178e-09	0.944316	-1.92428			BP3584	2.24388e-10	-2.85984	1.27284e-06	-2.21918
BP1531	200.651	-0.969498	0.23154	-4.18718	2.82445e-05	0.000120549	0.969498	-1.95816			BP1736	489.652	-1.50972	0.174424	-8.65544	4.91027e-18	1.07016e-16	1.50972	-2.84755			BP3603	1.04705e-24	4.57942	0.000329086	-1.97327
BP1532	264.723	-3.08468	0.384775	-8.01685	1.08495e-15	4.3869e-14	3.08468	-8.48362			BP1737	147.9	-1.59334	0.164733	-9.67226	3.95552e-22	1.29312e-20	1.59334	-3.01747			BP3672	7.96524e-07	-1.67957	7.11032e-06	1.51078
BP1533	111.644	-2.97517	0.409213	-7.27048	3.58204e-13	8.73619e-12	2.97517	-7.86351			BP1738	464.306	-1.83257	0.209338	-8.75413	2.05683e-18	4.68195e-17	1.83257	-3.56171			BP3674	0.00366749	-2.21297	0.00374338	-2.15527
BP1534	121.108	-3.06619	0.419824	-7.30351	2.80366e-13	7.12037e-12	3.06619	-8.37556			BP1757	7.71805	-1.33273	0.476015	-2.79977	0.00511391	0.0132059	1.33273	-2.51879			BP3675	0.00418857	-2.3983	0.00424425	-2.25118
BP1541	40.9145	-1.08013	0.266907	-4.04683	5.19169e-05	0.000205329	1.08013	-2.11422			BP1760	106.201	-2.19391	0.181722	-12.0729	1.46892e-33	9.813e-32	2.19391	-4.57545			BP3676	0.00587053	-1.87129	0.0177106	-1.64737
BP1542	14.9034	-1.18221	0.338789	-3.48952	0.000483885	0.00152198	1.18221	-2.26924			BP1764	717.186	-0.905578	0.140688	-6.43676	1.22049e-10	1.17205e-09	0.905578	-1.8733			BP3677	0.0146267	-1.92227	0.011915	-1.88427
BP1546	121.708	1.07378	0.204123	5.26047	1.43689e-07	1.06914e-06	1.07378	2.10495			BP1771	135.021	-1.02238	0.156034	-6.55226	5.66715e-11	5.78576e-10	1.02238	-2.03126			BP3686	1.70375e-12	2.03138	5.30359e-06	-1.62667
BP1548	104.087	-1.18659	0.207794	-5.71039	1.12718e-08	1.04964e-07	1.18659	-2.27614			BP1773	74.4087	-1.10045	0.191751	-5.73893	9.52749e-09	7.1063e-08	1.10045	-2.14421			BP3687	8.72456e-05	1.72784	9.76945e-14	-3.04597
BP1551	115.241	-0.620889	0.200822	-3.09173	0.00198992	0.00527612	0.620889	-1.53782			BP1780	18.9548	-0.823833	0.320053	-2.57405	0.0100515	0.0236692	0.823833	-1.7701			BP3689	2.23458e-15	-2.68709	1.34282e-09	-2.12582
BP1565	75.0596	-0.612287	0.174784	-3.5031	0.000459876	0.00145841	0.612287	-1.52868			BP1789	17.0332	-1.17983	0.330603	-3.56873	0.000358716	0.00123997	1.17983	-2.26551			BP3695	2.33499e-05	-2.16803	5.29003e-15	-4.18016
BP1573	2021.41	-1.42802	0.222291	-6.42409	1.3266e-10	1.86148e-09	1.42802	-2.69077			BP1792	24.9655	-1.7644	0.356159	-4.95397	7.27135e-07	4.16881e-06	1.7644	-3.39734			BP3696	1.53688e-09	-5.9394	3.10773e-19	-14.0862
BP1574	480.251	-1.99637	0.251086	-7.95094	1.85101e-15	7.20019e-14	1.99637	-3.98994			BP1795	766.653	0.799564	0.107609	7.43027	1.08376e-13	1.53474e-12	0.799564	1.74057			BP3701	0.000164112	-2.35114	5.13805e-06	-2.65341
BP1575	358.339	-2.2422	0.317474	-7.06262	1.6339e-12	3.36977e-11	2.2422	-4.73118			BP1797	2238.29	1.42318	0.187987	7.57061	3.71476e-14	5.59581e-13	1.42318	2.68175			BP3702	0.00284825	-2.07238	0.000161145	-2.39848
BP1579	79.4068	2.33344	0.441148	5.28948	1.22666e-07	9.23902e-07	2.33344	5.04007			BP1798	1966.3	-0.641555	0.184713	-3.47326	0.000514181	0.00171189	0.641555	-1.56001			BP3703	0.00554843	-1.80533	1.38665e-06	-2.77707
BP1580	35.5659	2.0615	0.451183	4.5691	4.89833e-06	2.5687e-05	2.0615	4.17419			BP1817	989.878	0.635927	0.102138	6.22617	4.77987e-10	4.28238e-09	0.635927	1.55394			BP3704	2.01929e-05	-2.26499	7.98713e-14	-4.52133
BP1582	452.921	0.659475	0.22137	2.97906	0.0028913	0.00727678	0.659475	1.57951			BP1826	28.4729	0.730734	0.229046	3.19033	0.00142109	0.0042357	0.730734	1.65948			BP3705	1.99864e-06	-2.85957	7.19563e-13	-4.86228
BP1584	85.1601	0.764484	0.164861	4.63713	3.53277e-06	1.93861e-05	0.764484	1.69876			BP1827	21.7427	0.623421	0.25589	2.43628	0.014839	0.0329006	0.623421	1.54052			BP3706	4.14568e-15	-9.2873	9.6226e-19	-9.84059
BP1586	40.3149	0.685648	0.194981	3.51649	0.000437297	0.00139835	0.685648	1.60842			BP1839	1944.5	-0.979276	0.15181	-6.45066	1.11363e-10	1.08297e-09	0.979276	-1.97148			BP3707	3.34057e-15	-5.56862	7.87302e-30	-14.9499
BP1589	22.5747	0.760357	0.293881	2.5873	0.00967312	0.0208747	0.760357	1.69391			BP1840	416.717	-0.730985	0.165306	-4.42202	9.77831e-06	4.58759e-05	0.730985	-1.65977			BP3708	0.00319849	-1.68693	3.69761e-22	-6.05639
BP1591	24.1283	1.04984	0.346854	3.02675	0.00247201	0.00634628	1.04984	2.0703			BP1844	12.6608	-0.691823	0.303965	-2.27599	0.0228464	0.0481198	0.691823	-1.61532			BP3715	0.00111892	-2.76219	0.00558158	-2.17391
BP1596	2095.18	1.20775	0.139193	8.6768	4.0706e-18	2.21402e-16	1.20775	2.30978			BP1857	3093.33	0.6857	0.169412	4.04753	5.17608e-05	0.000214368	0.6857	1.60848			nadC	0.00287276	-1.53939	7.46237e-07	-2.00183
BP1597	274.023	0.98285	0.154924	6.34409	2.23747e-10	2.97217e-09	0.98285	1.97637			BP1864	44.4499	-0.630839	0.232631	-2.71176	0.00669271	0.0166667	0.630839	-1.54846			ctaD	9.14888e-14	-1.73498	3.37937e-09	1.53953
BP1599	254.349	1.04472	0.229992	4.54244	5.5607e-06	2.85753e-05	1.04472	2.06297			BP1877	2919.06	-1.17254	0.154484	-7.59006	3.19765e-14	4.86454e-13	1.17254	-2.25409			rpoH	6.55874e-05	2.40205	0.0181481	-1.68007
BP1600	46.0036	0.646443	0.192296	3.36171	0.000774607	0.00229322	0.646443	1.5653			BP1878	11555.7	-1.2776	0.174309	-7.32954	2.30936e-13	3.14012e-12	1.2776	-2.42436			gltB	0.000406099	2.88418	0.00911932	-2.18396
BP1605	986.661	0.811108	0.264698	3.06428	0.00218196	0.00571137	0.811108	1.75456			BP1881	2377.57	-1.23181	0.178067	-6.91765	4.59196e-12	5.38591e-11	1.23181	-2.34861			gltD	0.00365504	2.13111	0.000690553	-2.41955
BP1609	39.4803	0.954786	0.255311	3.7397	0.000184239	0.000641184	0.954786	1.93829			BP1882	3490.69	-0.916014	0.123424	-7.42171	1.15618e-13	1.62979e-12	0.916014	-1.8869			tatA	1.1496e-06	-1.73482	5.73734e-05	-1.568
BP1611	1354.76	0.917482	0.136509	6.72104	1.80436e-11	3.04659e-10	0.917482	1.88882			BP1883	2019.31	-1.19506	0.0966721	-12.362	4.19583e-35	3.3931e-33	1.19506	-2.28954			ptxB	0.0036743	-1.72703	7.71105e-05	-2.10222
BP1613	128.939	-0.876552	0.160824	-5.45039	5.02598e-08	4.05376e-07	0.876552	-1.83598			BP1884	2211.69	-1.07349	0.0927579	-11.573	5.64686e-31	3.04435e-29	1.07349	-2.10452			ptxD	0.00062783	-1.95644	1.06591e-09	-3.30939
BP1619	212.424	-2.02093	0.227449	-8.88518	6.38152e-19	3.56553e-17	2.02093	-4.05845			BP1886	244.251	-1.53867	0.229257	-6.71153	1.92599e-11	2.12898e-10	1.53867	-2.90526			ptxE	7.80643e-07	-2.46599	1.02946e-11	-3.46148
BP1623	29.4778	-2.98409	0.388705	-7.677	1.62851e-14	5.21294e-13	2.98409	-7.91225			BP1887	1411.03	-1.68205	0.23966	-7.01848	2.24302e-12	2.7137e-11	1.68205	-3.20883			ptxC	9.39256e-09	-3.77063	8.91662e-09	-3.77529
BP1624	10.8452	-3.04187	0.463051	-6.56919	5.05887e-11	7.696e-10	3.04187	-8.2356			BP1900	192.228	-1.77211	0.264247	-6.70625	1.9969e-11	2.18653e-10	1.77211	-3.41553			ptlA	3.13204e-11	-4.64831	6.75755e-07	-3.13581
BP1625	18.8424	-2.68641	0.320658	-8.37781	5.39206e-17	2.58903e-15	2.68641	-6.43709			BP1908	1495.08	0.656638	0.157685	4.16423	3.124e-05	0.000134079	0.656638	1.57641			ptlB	1.13323e-15	-4.97671	1.11144e-10	-3.54758
BP1626	31.3092	-3.00544	0.419469	-7.16488	7.78559e-13	1.71404e-11	3.00544	-8.03023			BP1911	44.2038	-1.0402	0.266302	-3.9061	9.37992e-05	0.000362117	1.0402	-2.05652			ptlC	5.84428e-09	-7.38438	3.767e-05	-4.11393
BP1628	12.9551	-3.17601	0.448496	-7.08147	1.42634e-12	3.02285e-11	3.17601	-9.03803			BP1919	6.79442	1.17906	0.445095	2.64901	0.00807278	0.019673	1.17906	2.26429			ptlD	5.85725e-16	-8.72999	5.25093e-09	-4.69002
BP1631	18.0664	-1.67323	0.306835	-5.45319	4.94755e-08	4.01157e-07	1.67323	-3.18928			BP1933	37.0445	0.626782	0.177302	3.5351	0.000407617	0.001398	0.626782	1.54412			ptlI	8.75012e-09	-9.55542	3.34058e-07	-7.09128
BP1641	7.97923	1.34631	0.469192	2.86943	0.00411211	0.00994219	1.34631	2.54262			BP1945	139.056	0.761635	0.17129	4.44647	8.72922e-06	4.15246e-05	0.761635	1.69541			ptlE	2.68855e-11	-13.0207	1.11281e-06	-6.43877
BP1658	27.3651	-0.69774	0.247154	-2.8231	0.0047562	0.0113038	0.69774	-1.62196			BP1946	90.9786	-0.741627	0.201568	-3.67928	0.000233892	0.000847584	0.741627	-1.67206			ptlF	2.25413e-12	-13.1535	8.19952e-07	-6.02194
BP1660	10.6286	1.34296	0.394313	3.40582	0.00065966	0.00199325	1.34296	2.53671			BP1947	14.0094	-1.13566	0.330611	-3.43504	0.000592458	0.00193683	1.13566	-2.1972			ptlG	5.93854e-18	-13.2081	2.12399e-08	-5.1282
BP1675	14.8786	0.826052	0.328532	2.51437	0.0119244	0.0249446	0.826052	1.77283			BP1948	178.09	-0.884408	0.221607	-3.99089	6.58256e-05	0.000265399	0.884408	-1.84601			ptlH	5.09738e-18	-13.1514	3.58135e-10	-6.23979
BP1682	39.7999	0.594213	0.264426	2.24718	0.0246286	0.0468339	0.594213	1.50965			BP1953	15.2404	-0.982062	0.340683	-2.88263	0.00394376	0.0104928	0.982062	-1.97529			BP3803	4.23205e-07	-2.42265	0.000413798	1.56738
BP1693	289.863	-0.675695	0.147195	-4.59049	4.42208e-06	2.35104e-05	0.675695	-1.59737			BP1954	56.5079	-0.866032	0.191542	-4.52137	6.14416e-06	3.02096e-05	0.866032	-1.82264			BP3812	1.8476e-05	-2.32912	0.0155809	-1.53756
BP1694	105.867	-0.667111	0.164501	-4.05536	5.00566e-05	0.000198905	0.667111	-1.58789			BP1961	66.679	0.752505	0.173038	4.34879	1.36894e-05	6.24145e-05	0.752505	1.68472			BP3818	0.00192816	1.53118	7.91123e-05	1.66573
BP1695	21.9214	-0.737426	0.310769	-2.3729	0.0176489	0.0351036	0.737426	-1.6672			BP1962	92.1746	1.3405	0.447214	2.99744	0.00272262	0.00752393	1.3405	2.53238			BP3827	0.00076497	-1.61004	0.000265188	-1.66576
BP1697	12.9426	-0.895598	0.346606	-2.58391	0.00976877	0.0209808	0.895598	-1.86038			BP1972	503.749	-0.786433	0.168954	-4.65473	3.24409e-06	1.68682e-05	0.786433	-1.7248			BP3828	1.15584e-07	-3.20885	0.00034019	-2.17998
BP1701	174.118	-1.17422	0.163552	-7.1795	6.99659e-13	1.60452e-11	1.17422	-2.25671			BP1974	35.2057	-0.708189	0.217897	-3.25011	0.00115359	0.00350989	0.708189	-1.63375			BP3829	6.07466e-07	-2.84474	0.00428558	-1.80241
BP1703	70.1034	-1.26489	0.274761	-4.60358	4.15285e-06	2.23107e-05	1.26489	-2.40308			BP1982	52.4164	-0.617978	0.238371	-2.59251	0.00952797	0.0226797	0.617978	-1.53472			BP3830	0.000358999	-2.11978	6.7147e-07	-2.84221
BP1704	21.8354	-3.53307	0.466301	-7.5768	3.54196e-14	1.08844e-12	3.53307	-11.576			BP1983	397.26	-1.25169	0.15443	-8.10524	5.26413e-16	9.572e-15	1.25169	-2.3812			BP3831	0.000324141	-2.19381	1.26357e-12	-4.71734
BP1705	426.084	-2.97068	0.305269	-9.73134	2.21655e-22	2.27049e-20	2.97068	-7.83904			BP1984	167.525	-1.22127	0.174179	-7.0116	2.3561e-12	2.83933e-11	1.22127	-2.33153			BP3847	1.90311e-09	2.15903	1.02554e-06	-2.02667
BP1706	3290.69	1.04316	0.157398	6.62753	3.41342e-11	5.35175e-10	1.04316	2.06074			BP1985	110.905	-1.03114	0.18242	-5.65255	1.58089e-08	1.13772e-07	1.03114	-2.04364			BP3858	9.49247e-07	-4.72245	0.000366693	-2.6901
BP1708	817.833	-0.773276	0.172782	-4.47544	7.62531e-06	3.75522e-05	0.773276	-1.70915			BP1986	222.063	-1.35153	0.188115	-7.18464	6.7386e-13	8.52169e-12	1.35153	-2.55183			BP3859	5.00934e-10	-4.50163	0.000828827	-2.08905
BP1709	312.217	-0.689782	0.131791	-5.2339	1.65973e-07	1.2231e-06	0.689782	-1.61304			BP1989	140.256	0.626766	0.142251	4.40607	1.05263e-05	4.91601e-05	0.626766	1.5441			BP3860	2.01803e-10	-5.34158	2.49745e-06	-2.67809
BP1718	248.869	0.874372	0.134168	6.51698	7.17369e-11	1.07013e-09	0.874372	1.83321			BP1990	21.0495	0.76024	0.288783	2.63256	0.0084743	0.0205537	0.76024	1.69377			BP3861	6.19959e-09	-2.28262	1.91092e-05	-1.70294
BP1721	1060.5	-0.700398	0.136995	-5.11259	3.1777e-07	2.2011e-06	0.700398	-1.62495			BP1995	16.7894	0.951581	0.274708	3.46397	0.00053226	0.00176444	0.951581	1.93399			BP3862	8.6291e-11	-2.282	4.21885e-06	-1.77325
BP1722	428.789	-0.896525	0.174665	-5.13282	2.85427e-07	2.02568e-06	0.896525	-1.86158			BP1997	32.5059	0.606685	0.231158	2.62454	0.00867656	0.020978	0.606685	1.52276			BP3867	1.06149e-07	-3.13714	0.00375503	-1.81046
BP1727	144.729	1.28864	0.304192	4.23626	2.27271e-05	0.000100635	1.28864	2.44298			BP2005	131.184	0.60578	0.148048	4.09178	4.2807e-05	0.000179218	0.60578	1.5218			bprM'	1.45448e-06	1.72391	1.94723e-10	-2.09719
BP1728	2064.81	1.04289	0.293805	3.54959	0.000385836	0.00124939	1.04289	2.06034			BP2015	157.253	-1.14885	0.130979	-8.77127	1.76666e-18	4.05144e-17	1.14885	-2.21737			BPt01	5.55264e-06	2.26194	0.00564996	-1.64459
BP1729	209.742	1.39034	0.38158	3.64364	0.000268809	0.000905756	1.39034	2.6214			BP2016	91.5506	1.52886	0.371721	4.11293	3.90663e-05	0.000165132	1.52886	2.88558			BPt02	0.000537358	1.70328	0.000237	-1.76257
BP1736	489.652	-1.12629	0.176064	-6.39705	1.58409e-10	2.19276e-09	1.12629	-2.18296			BP2019	17.9186	-1.97164	0.327848	-6.01388	1.81134e-09	1.4883e-08	1.97164	-3.92214			BPt05	6.16574e-09	2.21541	8.3726e-10	-2.84297
BP1737	147.9	-1.25516	0.169262	-7.41553	1.21138e-13	3.26542e-12	1.25516	-2.38694			BP2020	85.9545	-1.99755	0.192443	-10.3799	3.05967e-25	1.28799e-23	1.99755	-3.9932			BPt08	0.00254307	1.5295	3.29283e-13	-3.3718
BP1738	464.306	-0.788451	0.209071	-3.77122	0.000162451	0.000571181	0.788451	-1.72722			BP2024	58.8075	-1.02751	0.196397	-5.23179	1.67875e-07	1.0593e-06	1.02751	-2.0385			BPt18	0.00192411	1.73164	0.000258374	-1.93485
BP1739	43.8349	-1.08202	0.261436	-4.13876	3.49187e-05	0.000144845	1.08202	-2.117			BP2037	81.0067	0.71006	0.165837	4.28166	1.85502e-05	8.2856e-05	0.71006	1.63587			BPt20	7.13422e-09	1.96783	7.2322e-05	-1.59758
BP1740	83.1132	-0.617019	0.235086	-2.62466	0.00867362	0.0189304	0.617019	-1.5337			BP2045	25.6054	0.78702	0.225121	3.49599	0.00047231	0.00159495	0.78702	1.72551			BPt21	2.93406e-05	2.05555	0.00027457	-1.97937
BP1750	206.196	0.966562	0.128946	7.49589	6.58477e-14	1.90896e-12	0.966562	1.95418			BP2054	11.2976	-1.55284	0.365449	-4.24914	2.14593e-05	9.5021e-05	1.55284	-2.93395			BPt24	0.000146651	2.1249	0.00372092	-1.801
BP1752	43.0184	-1.60099	0.216488	-7.3953	1.41087e-13	3.73758e-12	1.60099	-3.03352			BP2058	834.804	0.919345	0.148597	6.18682	6.139e-10	5.45235e-09	0.919345	1.89126			BPt36	0.00778175	1.58843	0.00124086	-1.8404
BP1753	1756.04	-0.61973	0.0889485	-6.96729	3.23114e-12	6.20581e-11	0.61973	-1.53659			BP2066	173.335	-1.48938	0.380824	-3.91094	9.19366e-05	0.000356269	1.48938	-2.80769			BPt38	3.12077e-07	2.09597	0.00517185	-1.51448
BP1757A	21.6565	0.821875	0.286129	2.8724	0.00407369	0.00986482	0.821875	1.7677			BP2067	756.615	-0.931486	0.153804	-6.05632	1.39269e-09	1.17899e-08	0.931486	-1.90724			BPt47	0.0143222	1.63215	0.0145119	-1.63739
BP1759	1069.49	-0.93008	0.115867	-8.02712	9.97906e-16	4.08875e-14	0.93008	-1.90538			BP2068	1099.71	-1.07008	0.256581	-4.17053	3.03888e-05	0.000131158	1.07008	-2.09955			BPt50	4.72697e-07	-2.7191	1.38529e-23	-7.40497
BP1761	81.093	-2.08304	0.287194	-7.25306	4.07454e-13	9.70625e-12	2.08304	-4.23699			BP2070	21.4058	-1.17708	0.380133	-3.0965	0.00195818	0.00562907	1.17708	-2.26119
BP1762	120.15	-1.496	0.250817	-5.96451	2.45373e-09	2.62729e-08	1.496	-2.8206			BP2076	2241.96	0.67987	0.0805101	8.44452	3.0529e-17	6.17209e-16	0.67987	1.60199
BP1763	432.008	-0.680554	0.163195	-4.17019	3.04343e-05	0.000128468	0.680554	-1.60275			BP2079	85.1286	0.847673	0.133018	6.3726	1.85856e-10	1.74127e-09	0.847673	1.7996
BP1767	81.6615	1.33191	0.142724	9.33211	1.03786e-20	7.97335e-19	1.33191	2.51737			BP2080	260.379	0.805744	0.0824704	9.77011	1.51295e-22	5.34401e-21	0.805744	1.74805
BP1772	3695.21	-0.834397	0.206459	-4.04146	5.31192e-05	0.000209545	0.834397	-1.78311			BP2081	267.591	0.761328	0.118788	6.40914	1.46346e-10	1.38376e-09	0.761328	1.69505
BP1777	28878.9	1.57027	0.300059	5.23321	1.66591e-07	1.22473e-06	1.57027	2.96961			BP2087	5.75936	-1.21672	0.431859	-2.8174	0.00484135	0.0125974	1.21672	-2.32418
BP1778	204.891	0.618706	0.152631	4.05361	5.04325e-05	0.00019979	0.618706	1.5355			BP2090	38.3319	-1.54818	0.22183	-6.97914	2.96997e-12	3.53749e-11	1.54818	-2.92448
BP1779	45.364	1.52991	0.327402	4.67289	2.96987e-06	1.65633e-05	1.52991	2.88768			BP2095	16.6471	0.840786	0.336162	2.50114	0.0123796	0.0282005	0.840786	1.79103
BP1780	18.9548	1.1274	0.28142	4.00611	6.17258e-05	0.000239802	1.1274	2.18465			BP2098	25.115	-1.48017	0.338132	-4.37748	1.20057e-05	5.53125e-05	1.48017	-2.78982
BP1785	8.42172	1.08182	0.447916	2.41522	0.0157255	0.031709	1.08182	2.1167			BP2105	22.5478	-1.74503	0.463737	-3.76298	0.000167904	0.000620153	1.74503	-3.35202
BP1789	17.0332	1.16559	0.272567	4.27633	1.90001e-05	8.58022e-05	1.16559	2.24324			BP2120	971.584	-0.968029	0.115391	-8.38913	4.89762e-17	9.64769e-16	0.968029	-1.95617
BP1798	1966.3	0.72285	0.184508	3.91773	8.93882e-05	0.000330719	0.72285	1.65044			BP2132	148.237	-1.76258	0.192046	-9.17787	4.3969e-20	1.22833e-18	1.76258	-3.39303
BP1799	7540.43	1.0287	0.220791	4.65914	3.17538e-06	1.76136e-05	1.0287	2.04018			BP2133	33.083	-1.14104	0.266437	-4.28258	1.84742e-05	8.26364e-05	1.14104	-2.20539
BP1800	3315.83	1.11241	0.232139	4.79202	1.65108e-06	9.53713e-06	1.11241	2.16207			BP2134	15.3673	-0.877337	0.295483	-2.96916	0.00298613	0.00817129	0.877337	-1.83698
BP1801	1162.62	1.07641	0.235394	4.57282	4.81203e-06	2.53208e-05	1.07641	2.10879			BP2140	109.731	0.859856	0.166186	5.17406	2.29057e-07	1.41914e-06	0.859856	1.81486
BP1802	671.225	0.909588	0.257042	3.53868	0.000402135	0.00129671	0.909588	1.87851			BP2141	226.441	-1.13158	0.183597	-6.16338	7.1208e-10	6.25206e-09	1.13158	-2.19098
BP1819	1676.55	-1.01099	0.13847	-7.30113	2.85363e-13	7.18787e-12	1.01099	-2.01529			BP2142	79.7853	-0.681376	0.139098	-4.89854	9.65532e-07	5.40452e-06	0.681376	-1.60367
BP1823	28.7853	-0.718536	0.244843	-2.93468	0.00333887	0.00830126	0.718536	-1.64551			BP2147	473.483	-1.80824	0.10753	-16.8161	1.8592e-63	4.08095e-61	1.80824	-3.50215
BP1838	282.07	0.792872	0.119337	6.64398	3.05328e-11	4.86152e-10	0.792872	1.73252			BP2156	89.95	-0.720015	0.15088	-4.7721	1.82317e-06	9.8119e-06	0.720015	-1.6472
BP1852	231.383	-0.689195	0.150799	-4.57029	4.87059e-06	2.55851e-05	0.689195	-1.61238			BP2157	14.9878	-2.0054	0.425931	-4.70827	2.49832e-06	1.3214e-05	2.0054	-4.015
BP1855	46.7373	-0.926975	0.222917	-4.15838	3.20518e-05	0.000134373	0.926975	-1.90128			BP2158	52.0405	-0.989897	0.286213	-3.4586	0.000542999	0.00179616	0.989897	-1.98604
BP1860	17.8309	-0.990074	0.328248	-3.01624	0.0025593	0.00653759	0.990074	-1.98629			BP2167	124.001	1.15452	0.184173	6.26866	3.64179e-10	3.31101e-09	1.15452	2.2261
BP1863	8.06985	-1.32589	0.486954	-2.72282	0.0064727	0.014712	1.32589	-2.50687			BP2172	33.8093	0.724634	0.221958	3.26474	0.00109566	0.00334787	0.724634	1.65248
BP1864	44.4499	-0.698303	0.246222	-2.83607	0.00456717	0.0109391	0.698303	-1.62259			BP2173	32.6294	0.946829	0.265298	3.56893	0.000358447	0.00123997	0.946829	1.92763
BP1878	11555.7	0.911601	0.174169	5.23401	1.65872e-07	1.2231e-06	0.911601	1.88113			BP2176	69.4124	-0.973805	0.266693	-3.65141	0.000260809	0.000930545	0.973805	-1.96401
BP1881	2377.57	0.874014	0.177459	4.92515	8.42942e-07	5.23493e-06	0.874014	1.83276			BP2183	835.394	-1.86273	0.191558	-9.72412	2.37944e-22	8.21574e-21	1.86273	-3.63696
BP1882	3490.69	0.696098	0.12312	5.65383	1.56912e-08	1.41821e-07	0.696098	1.62012			BP2185	2204.51	-0.839071	0.167493	-5.0096	5.45446e-07	3.19268e-06	0.839071	-1.7889
BP1886	244.251	-1.56331	0.233856	-6.68493	2.31035e-11	3.81704e-10	1.56331	-2.95532			BP2186	4731.76	-0.875622	0.164925	-5.30921	1.10104e-07	7.09326e-07	0.875622	-1.8348
BP1887	1411.03	-1.27345	0.240145	-5.30285	1.1401e-07	8.65067e-07	1.27345	-2.41739			BP2194	350.023	-1.03073	0.235808	-4.37105	1.23649e-05	5.67971e-05	1.03073	-2.04305
BP1891	13.7874	-0.933009	0.348042	-2.68074	0.00734593	0.0164654	0.933009	-1.90925			BP2195	975.643	-0.726233	0.0983256	-7.386	1.51313e-13	2.11357e-12	0.726233	-1.65431
BP1894	534.815	0.797794	0.292274	2.72961	0.00634087	0.0144551	0.797794	1.73844			BP2196	1040.49	-0.615959	0.0718876	-8.56836	1.04967e-17	2.24331e-16	0.615959	-1.53258
BP1899	165.154	0.594593	0.171724	3.46248	0.000535212	0.001663	0.594593	1.51005			BP2197	399.09	-0.721441	0.103025	-7.00262	2.51221e-12	3.01563e-11	0.721441	-1.64883
BP1900	192.228	-1.33985	0.266899	-5.02006	5.16555e-07	3.41371e-06	1.33985	-2.53125			BP2202	2323.91	-0.678435	0.156588	-4.33261	1.47353e-05	6.66888e-05	0.678435	-1.6004
BP1904	164.1	-0.630897	0.184949	-3.41119	0.00064679	0.00195821	0.630897	-1.54853			BP2214	8.65899	-1.49618	0.39958	-3.74439	0.000180834	0.000665511	1.49618	-2.82095
BP1905	536.105	-0.694044	0.121574	-5.70883	1.13753e-08	1.05608e-07	0.694044	-1.61781			BP2218	101.427	0.61982	0.147131	4.2127	2.52331e-05	0.000110458	0.61982	1.53668
BP1913	3368.38	0.853803	0.188072	4.53977	5.6316e-06	2.8819e-05	0.853803	1.80726			BP2219	331.163	-0.593812	0.23647	-2.51115	0.0120337	0.0275762	0.593812	-1.50923
BP1920	25.4842	-0.974524	0.320431	-3.04129	0.00235568	0.00606419	0.974524	-1.96499			BP2225	143.757	-0.716976	0.143489	-4.99674	5.83076e-07	3.39355e-06	0.716976	-1.64373
BP1929	11.4241	-0.91083	0.355235	-2.56402	0.0103467	0.0220495	0.91083	-1.88013			BP2226	598.805	-2.4654	0.161039	-15.3094	6.61976e-53	1.27141e-50	2.4654	-5.52282
BP1930	13.4191	-1.31364	0.347844	-3.77653	0.000159026	0.000561064	1.31364	-2.48569			BP2227	137.143	-2.61088	0.215476	-12.1168	8.60376e-34	6.14869e-32	2.61088	-6.10877
BP1939	32.3159	0.920476	0.337202	2.72975	0.00633826	0.0144551	0.920476	1.89274			BP2228	90.4159	-2.61179	0.270431	-9.65789	4.55157e-22	1.47231e-20	2.61179	-6.11263
BP1940	191.89	0.814203	0.206223	3.94817	7.87509e-05	0.000297299	0.814203	1.75833			BP2229	92.4465	-1.78195	0.185559	-9.60312	7.75592e-22	2.45766e-20	1.78195	-3.4389
BP1944	32.6922	0.707491	0.215874	3.27733	0.00104793	0.00299842	0.707491	1.63296			BP2230	69.1488	-3.11025	0.349294	-8.9044	5.36753e-19	1.3302e-17	3.11025	-8.63534
BP1948	178.09	-1.60278	0.231497	-6.92353	4.40516e-12	8.2543e-11	1.60278	-3.03728			BP2231	42.6641	-3.7265	0.409156	-9.10776	8.41001e-20	2.2473e-18	3.7265	-13.2369
BP1949	33.947	-1.14371	0.25161	-4.54555	5.47925e-06	2.83941e-05	1.14371	-2.20948			BP2232	529.431	-3.00817	0.151187	-19.897	4.32261e-88	1.47593e-85	3.00817	-8.04542
BP1950	30.6851	-0.902238	0.227677	-3.9628	7.40749e-05	0.000282072	0.902238	-1.86896			BP2233	821.6	-3.58742	0.245717	-14.5998	2.81707e-48	4.80937e-46	3.58742	-12.0205
BP1951	30.9155	-1.67319	0.296446	-5.64416	1.65994e-08	1.48717e-07	1.67319	-3.18919			BP2234	1478.73	-3.03891	0.157084	-19.3457	2.21462e-83	6.80553e-81	3.03891	-8.21869
BP1962	92.1746	1.2312	0.450951	2.73024	0.0063289	0.0144493	1.2312	2.34762			BP2235	160.701	-3.31561	0.387996	-8.54547	1.28009e-17	2.69433e-16	3.31561	-9.95632
BP1973	89.0021	-0.742554	0.162182	-4.57852	4.68277e-06	2.47254e-05	0.742554	-1.67314			BP2236	19.7296	-4.76283	0.636004	-7.48868	6.9569e-14	1.00842e-12	4.76283	-27.149
BP1974	35.2057	-0.680859	0.232283	-2.93116	0.00337704	0.00837582	0.680859	-1.60309			BP2237	99.6649	-3.56194	0.399012	-8.92692	4.38032e-19	1.09437e-17	3.56194	-11.8101
BP1979	8.61806	1.1152	0.446324	2.49864	0.0124672	0.0259389	1.1152	2.16625			BP2238	57.596	-3.48625	0.408084	-8.54299	1.30794e-17	2.73422e-16	3.48625	-11.2064
BP1984	167.525	-0.589153	0.175765	-3.35193	0.000802496	0.00236214	0.589153	-1.50436			BP2239	25.0864	-3.93976	0.455305	-8.65302	5.0156e-18	1.08542e-16	3.93976	-15.3457
BP1985	110.905	-0.712659	0.187163	-3.80769	0.000140269	0.000500635	0.712659	-1.63882			BP2240	94.7813	-3.3601	0.381217	-8.81414	1.20612e-18	2.85108e-17	3.3601	-10.2681
BP1986	222.063	-0.616095	0.188968	-3.26032	0.00111286	0.00316649	0.616095	-1.53272			BP2241	151.019	-2.8921	0.27537	-10.5026	8.40365e-26	3.6892e-24	2.8921	-7.42348
BP1990	21.0495	-1.83581	0.396241	-4.63308	3.60274e-06	1.96647e-05	1.83581	-3.56972			BP2243	366.281	-2.24695	0.257253	-8.7344	2.44956e-18	5.49453e-17	2.24695	-4.74678
BP1991	40.826	-3.12163	0.432652	-7.21512	5.38868e-13	1.24507e-11	3.12163	-8.70373			BP2244	391.593	-2.61775	0.198602	-13.1809	1.13038e-39	1.2406e-37	2.61775	-6.13791
BP1992	24.7299	-2.30227	0.35866	-6.41909	1.37094e-10	1.90629e-09	2.30227	-4.93232			BP2245	88.0531	-3.0266	0.440039	-6.87803	6.06852e-12	6.95842e-11	3.0266	-8.14887
BP1995	16.7894	-2.01395	0.428166	-4.70367	2.5553e-06	1.43818e-05	2.01395	-4.03886			BP2246	62.008	-3.49293	0.46469	-7.51668	5.61845e-14	8.30072e-13	3.49293	-11.2584
BP1996	25.8542	-1.64307	0.333703	-4.92375	8.49024e-07	5.26019e-06	1.64307	-3.12329			BP2247	29.8884	-2.78163	0.433045	-6.42342	1.33242e-10	1.27159e-09	2.78163	-6.87629
BP1997	32.5059	-1.09171	0.28297	-3.85804	0.000114302	0.000413236	1.09171	-2.13126			BP2248	88.0643	-2.39549	0.359856	-6.65681	2.79838e-11	2.98591e-10	2.39549	-5.26156
BP1999	14.028	-1.91915	0.439975	-4.36194	1.28912e-05	6.02962e-05	1.91915	-3.78199			BP2249	67.1272	-3.22508	0.382811	-8.42473	3.61591e-17	7.26254e-16	3.22508	-9.35075
BP2001	16.9691	-1.86514	0.402374	-4.63534	3.56356e-06	1.95202e-05	1.86514	-3.64303			BP2250	128.55	-3.41741	0.439285	-7.77949	7.28184e-15	1.17774e-13	3.41741	-10.6842
BP2003	41.7742	-1.79096	0.304002	-5.89127	3.83233e-09	3.96523e-08	1.79096	-3.46044			BP2251	74.5192	-2.871	0.383515	-7.48603	7.09902e-14	1.02419e-12	2.871	-7.31573
BP2004	46.6768	-1.07517	0.288009	-3.73312	0.000189125	0.000657446	1.07517	-2.10697			BP2252	324.612	-2.3294	0.328996	-7.08034	1.43798e-12	1.77466e-11	2.3294	-5.02598
BP2006	152.745	1.2386	0.249945	4.9555	7.21445e-07	4.57114e-06	1.2386	2.35969			BP2253	153.918	-3.16284	0.322587	-9.80459	1.07586e-22	3.84432e-21	3.16284	-8.95589
BP2007	55.1237	1.37269	0.388779	3.53078	0.000414341	0.00133187	1.37269	2.58953			BP2254	141.074	-3.07662	0.360598	-8.53199	1.43855e-17	2.98693e-16	3.07662	-8.43633
BP2008	14.0394	1.82785	0.46866	3.90017	9.61242e-05	0.00035376	1.82785	3.55009			BP2255	178.386	-2.94089	0.313221	-9.38918	6.04701e-21	1.75306e-19	2.94089	-7.67883
BP2010	3651.11	0.642876	0.154765	4.15388	3.2689e-05	0.000136857	0.642876	1.56144			BP2256	1044.83	-3.12931	0.335397	-9.33017	1.05703e-20	3.00764e-19	3.12931	-8.75018
BP2012	829.145	0.782495	0.136059	5.75114	8.86415e-09	8.38139e-08	0.782495	1.7201			BP2257	109.461	-3.05021	0.422027	-7.22753	4.91842e-13	6.43162e-12	3.05021	-8.28334
BP2013	18.0841	0.804538	0.280692	2.86627	0.00415345	0.0100342	0.804538	1.74659			BP2258	16.0951	-3.52221	0.542883	-6.48797	8.69993e-11	8.56888e-10	3.52221	-11.4892
BP2014	12743.2	1.1475	0.112738	10.1785	2.47417e-24	3.54766e-22	1.1475	2.2153			BP2259	19.5116	-2.48347	0.434045	-5.7217	1.05466e-08	7.79077e-08	2.48347	-5.59242
BP2015	157.253	0.620575	0.122201	5.07831	3.80811e-07	2.5833e-06	0.620575	1.53749			BP2261	2161.72	-2.04124	0.232609	-8.7754	1.703e-18	3.93483e-17	2.04124	-4.11599
BP2016	91.5506	1.54882	0.375464	4.12509	3.7059e-05	0.000152203	1.54882	2.92578			BP2262	350.523	-1.60913	0.200464	-8.02702	9.98722e-16	1.76383e-14	1.60913	-3.05068
BP2019	17.9186	-1.12223	0.321019	-3.49585	0.000472553	0.00149092	1.12223	-2.17684			BP2263	434.651	-3.0706	0.31975	-9.6031	7.75767e-22	2.45766e-20	3.0706	-8.4012
BP2020	85.9545	-1.04136	0.189746	-5.48819	4.06063e-08	3.3454e-07	1.04136	-2.05817			BP2264	264.117	-2.70076	0.337644	-7.99883	1.25605e-15	2.19309e-14	2.70076	-6.50144
BP2022	221.769	0.941906	0.162245	5.80546	6.41914e-09	6.26222e-08	0.941906	1.92106			BP2265	689.829	-2.02704	0.191523	-10.5838	3.54462e-26	1.62576e-24	2.02704	-4.07567
BP2023	76.4274	0.61719	0.20144	3.0639	0.00218475	0.00571382	0.61719	1.53388			BP2269	129.87	-1.27813	0.238267	-5.36428	8.12746e-08	5.29146e-07	1.27813	-2.42525
BP2027	6.66914	-1.4149	0.486865	-2.90615	0.00365911	0.00895971	1.4149	-2.66641			BP2271	142.074	-2.6206	0.380743	-6.88286	5.86647e-12	6.75194e-11	2.6206	-6.15007
BP2034	206.711	1.19745	0.235901	5.07608	3.85295e-07	2.59652e-06	1.19745	2.29334			BP2291	224.628	-1.45666	0.26257	-5.54771	2.89443e-08	2.01235e-07	1.45666	-2.74472
BP2039	155.079	0.846248	0.153668	5.50699	3.65019e-08	3.03163e-07	0.846248	1.79782			BP2293	74.2916	-0.917551	0.333157	-2.75411	0.00588524	0.0148851	0.917551	-1.88891
BP2045	25.6054	0.772836	0.238423	3.24144	0.00118926	0.00334976	0.772836	1.70863			BP2302	20.8372	0.800634	0.251314	3.18579	0.00144357	0.00428608	0.800634	1.74187
BP2047	482.369	-1.35496	0.309123	-4.38325	1.16924e-05	5.50241e-05	1.35496	-2.5579			BP2305	55.3821	-0.595965	0.187312	-3.18168	0.00146424	0.00434327	0.595965	-1.51148
BP2050	6247.58	0.644982	0.168463	3.82863	0.00012886	0.000461523	0.644982	1.56372			BP2315	12115.2	-5.59166	0.226587	-24.6778	1.8527e-134	1.89779e-131	5.59166	-48.2235
BP2051	5091.99	0.651795	0.156394	4.16766	3.07745e-05	0.000129726	0.651795	1.57112			BP2321	1232.63	0.602373	0.0835313	7.21134	5.54032e-13	7.15353e-12	0.602373	1.51821
BP2052	40.6863	1.40139	0.25041	5.59638	2.18869e-08	1.90505e-07	1.40139	2.64156			BP2325	233.195	-1.18451	0.100915	-11.7378	8.15904e-32	4.55868e-30	1.18451	-2.27287
BP2056	307.729	0.613297	0.238669	2.56965	0.01018	0.0217698	0.613297	1.52975			BP2326	1101.82	-1.17559	0.0897036	-13.1053	3.07022e-39	3.25338e-37	1.17559	-2.25886
BP2062	397.57	-0.72195	0.164253	-4.39536	1.10591e-05	5.26023e-05	0.72195	-1.64941			BP2328	135.809	-0.66174	0.244402	-2.70759	0.00677739	0.0168405	0.66174	-1.58199
BP2063	212.233	-0.774126	0.176136	-4.39504	1.10751e-05	5.26023e-05	0.774126	-1.71015			BP2343	21.0482	-1.15557	0.358704	-3.22152	0.00127512	0.0038416	1.15557	-2.22773
BP2066	173.335	-2.53447	0.391842	-6.4681	9.92437e-11	1.45921e-09	2.53447	-5.79365			BP2351	135.198	1.09132	0.216824	5.0332	4.8236e-07	2.83421e-06	1.09132	2.13069
BP2067	756.615	-0.75027	0.155244	-4.83283	1.34604e-06	7.90898e-06	0.75027	-1.68211			BP2352	244.45	-1.30171	0.302079	-4.30918	1.63863e-05	7.37263e-05	1.30171	-2.46521
BP2068	1099.71	-1.64282	0.258152	-6.36377	1.96867e-10	2.65339e-09	1.64282	-3.12275			BP2354	12.7468	-1.14021	0.408511	-2.79113	0.0052524	0.0135068	1.14021	-2.20413
BP2070	21.4058	-1.36586	0.405165	-3.37112	0.000748625	0.00222919	1.36586	-2.5773			BP2358	4699.16	-0.757796	0.11507	-6.58554	4.53226e-11	4.70528e-10	0.757796	-1.69091
BP2074	13.0655	-1.15664	0.336737	-3.43484	0.000592915	0.00181477	1.15664	-2.22937			BP2359	724.382	-0.789566	0.138842	-5.68679	1.29451e-08	9.38211e-08	0.789566	-1.72855
BP2078	414.705	-0.841542	0.16519	-5.09437	3.49896e-07	2.40007e-06	0.841542	-1.79196			BP2360	2321.29	-0.785135	0.123671	-6.34855	2.17349e-10	2.01178e-09	0.785135	-1.72325
BP2080	260.379	-0.588743	0.0968213	-6.08072	1.19647e-09	1.38746e-08	0.588743	-1.50394			BP2362	319.711	-1.06043	0.10531	-10.0695	7.53451e-24	2.96841e-22	1.06043	-2.08555
BP2081	267.591	-0.89111	0.132556	-6.72251	1.78615e-11	3.03251e-10	0.89111	-1.8546			BP2363	391.176	-1.45781	0.153755	-9.48141	2.50858e-21	7.41237e-20	1.45781	-2.74692
BP2090	38.3319	-1.43658	0.236425	-6.07624	1.23032e-09	1.41228e-08	1.43658	-2.70678			BP2368	45.923	-1.18244	0.246808	-4.79095	1.65996e-06	9.06049e-06	1.18244	-2.26961
BP2094	13.6935	0.845828	0.31006	2.72795	0.00637299	0.0145063	0.845828	1.7973			BP2374	4056.51	1.57471	0.502975	3.13078	0.00174341	0.0050782	1.57471	2.97875
BP2098	25.115	-1.26597	0.352135	-3.59513	0.000324229	0.00106722	1.26597	-2.40489			BP2376	114.871	-0.704988	0.16741	-4.21115	2.54078e-05	0.000111064	0.704988	-1.63013
BP2099	9.19289	0.856962	0.366827	2.33615	0.0194836	0.0382576	0.856962	1.81122			BP2377	1602.27	0.701017	0.0978171	7.16661	7.68792e-13	9.60365e-12	0.701017	1.62565
BP2100	15.511	1.26092	0.313199	4.02594	5.67482e-05	0.000222717	1.26092	2.39649			BP2380	49.9686	0.601652	0.198676	3.02831	0.00245922	0.00690154	0.601652	1.51745
BP2103	331.679	-0.590106	0.140073	-4.21285	2.52166e-05	0.00010976	0.590106	-1.50536			BP2391	461.951	-0.727956	0.234191	-3.10838	0.00188113	0.00543301	0.727956	-1.65629
BP2105	22.5478	1.81414	0.385071	4.71119	2.46273e-06	1.38862e-05	1.81414	3.51651			BP2393	187.832	-0.813175	0.272301	-2.98631	0.00282367	0.00777522	0.813175	-1.75707
BP2114	17.433	0.628118	0.274415	2.28893	0.0220832	0.0424933	0.628118	1.54555			BP2394	338.991	-0.876408	0.283715	-3.08905	0.00200798	0.00575609	0.876408	-1.8358
BP2125	39.863	1.10371	0.21518	5.12926	2.90888e-07	2.05967e-06	1.10371	2.14907			BP2395	400.276	-1.3547	0.283524	-4.77809	1.76968e-06	9.59125e-06	1.3547	-2.55744
BP2131	73.2815	0.85932	0.190951	4.50021	6.78874e-06	3.39216e-05	0.85932	1.81418			BP2396	2967.81	-1.88302	0.309502	-6.08404	1.17192e-09	1.00315e-08	1.88302	-3.68847
BP2132	148.237	-0.80522	0.191201	-4.21137	2.53826e-05	0.000110326	0.80522	-1.74741			BP2397	1207.22	-0.890744	0.234806	-3.79353	0.000148523	0.000554571	0.890744	-1.85413
BP2140	109.731	1.1454	0.170009	6.73728	1.61383e-11	2.78612e-10	1.1454	2.21207			BP2398	522.756	-0.794106	0.266557	-2.97912	0.00289074	0.00793857	0.794106	-1.734
BP2141	226.441	0.990715	0.177564	5.57947	2.41247e-08	2.07662e-07	0.990715	1.98717			BP2399	217.199	-0.761073	0.238747	-3.18778	0.00143367	0.00426494	0.761073	-1.69475
BP2145	45.3385	1.66913	0.236162	7.06771	1.57508e-12	3.27042e-11	1.66913	3.18022			BP2407	63.8065	0.749177	0.168251	4.45272	8.47895e-06	4.05223e-05	0.749177	1.68083
BP2146	112.628	0.852497	0.155191	5.49321	3.94688e-08	3.26042e-07	0.852497	1.80562			BP2413	552.509	-0.771138	0.309555	-2.49111	0.0127343	0.0288557	0.771138	-1.70662
BP2147	473.483	1.66876	0.0923275	18.0744	5.07291e-73	5.19635e-70	1.66876	3.17942			BP2417	27.426	-2.29473	0.438064	-5.23836	1.6201e-07	1.02651e-06	2.29473	-4.90664
BP2151	40.129	0.807736	0.213553	3.78237	0.000155342	0.00054996	0.807736	1.75046			BP2418	103.888	-1.41645	0.281918	-5.02434	5.0516e-07	2.96251e-06	1.41645	-2.66929
BP2157	14.9878	-1.45014	0.432984	-3.34919	0.00081048	0.00238108	1.45014	-2.73235			BP2420	357.324	0.658391	0.125043	5.26532	1.39943e-07	8.90361e-07	0.658391	1.57832
BP2158	52.0405	-0.924234	0.296579	-3.11631	0.00183128	0.00490204	0.924234	-1.89768			BP2422	107.804	0.843937	0.179427	4.7035	2.55736e-06	1.34798e-05	0.843937	1.79494
BP2162	39.6235	-1.1806	0.266568	-4.4289	9.47145e-06	4.54778e-05	1.1806	-2.26671			BP2423	63.4188	0.919502	0.183839	5.00168	5.68329e-07	3.31399e-06	0.919502	1.89146
BP2170	27.4855	-1.57991	0.388505	-4.06664	4.76968e-05	0.000190601	1.57991	-2.98951			BP2429	34.8689	0.647375	0.213771	3.02836	0.00245883	0.00690154	0.647375	1.56632
BP2172	33.8093	-1.07839	0.275167	-3.91904	8.89006e-05	0.000329942	1.07839	-2.11168			BP2434	1419.47	-0.897732	0.121522	-7.3874	1.49724e-13	2.10092e-12	0.897732	-1.86313
BP2173	32.6294	-1.21003	0.325474	-3.71774	0.000201012	0.000694055	1.21003	-2.31342			BP2440	2335.89	-0.839024	0.163614	-5.12807	2.92722e-07	1.7919e-06	0.839024	-1.78884
BP2175	9.95778	-2.02352	0.504505	-4.01091	6.04862e-05	0.000235283	2.02352	-4.06575			BP2444	1057.52	-1.38854	0.210948	-6.58239	4.62944e-11	4.78999e-10	1.38854	-2.61814
BP2179	104.65	-0.609326	0.176905	-3.44436	0.000572409	0.00175901	0.609326	-1.52555			BP2445	2125.77	-1.13755	0.140537	-8.09431	5.7588e-16	1.0349e-14	1.13755	-2.20007
BP2184	18487.2	1.47578	0.220303	6.69886	2.10058e-11	3.50819e-10	1.47578	2.78133			BP2449	89.5915	-1.00222	0.288967	-3.46828	0.000523808	0.00174206	1.00222	-2.00308
BP2190	1380.25	-1.00149	0.183589	-5.45508	4.89515e-08	3.97957e-07	1.00149	-2.00207			BP2455	102.328	0.590402	0.14271	4.13708	3.51749e-05	0.00014992	0.590402	1.50567
BP2196	1040.49	0.668817	0.0709729	9.42356	4.36052e-21	3.82854e-19	0.668817	1.58977			BP2456	28.0173	-0.621957	0.211873	-2.93552	0.00332987	0.00903151	0.621957	-1.53896
BP2197	399.09	0.639456	0.100924	6.33599	2.35819e-10	3.09688e-09	0.639456	1.55774			BP2463	544.622	-3.20881	0.215391	-14.8976	3.41748e-50	6.17761e-48	3.20881	-9.24588
BP2200	243.06	0.754178	0.118231	6.37886	1.78412e-10	2.42593e-09	0.754178	1.68667			BP2468	119.382	-1.16647	0.139801	-8.34378	7.19504e-17	1.39939e-15	1.16647	-2.24462
BP2201	1356.03	1.20909	0.162387	7.44573	9.64131e-14	2.66917e-12	1.20909	2.31191			BP2469	481.824	-0.661971	0.23898	-2.76998	0.00560592	0.0142844	0.661971	-1.58224
BP2202	2323.91	1.09275	0.156155	6.99786	2.599e-12	5.1197e-11	1.09275	2.13281			BP2473	1478.63	0.724009	0.0717232	10.0945	5.84332e-24	2.33202e-22	0.724009	1.65177
BP2214	8.65899	-1.14476	0.415739	-2.75356	0.00589501	0.0135594	1.14476	-2.2111			BP2479	50.6129	-2.22197	0.357476	-6.21572	5.10884e-10	4.56379e-09	2.22197	-4.6653
BP2219	331.163	-1.13914	0.240798	-4.73068	2.23773e-06	1.27108e-05	1.13914	-2.20249			BP2480	16.5689	-0.925457	0.330545	-2.79979	0.00511356	0.0132059	0.925457	-1.89929
BP2220	80.3884	-0.877348	0.218438	-4.01647	5.90764e-05	0.000230676	0.877348	-1.837			BP2485	24.8399	-4.01646	0.486178	-8.26129	1.44103e-16	2.73351e-15	4.01646	-16.1835
BP2226	598.805	0.659224	0.153638	4.29075	1.78073e-05	8.14311e-05	0.659224	1.57923			BP2486	663.309	-2.65831	0.132568	-20.0525	1.92064e-89	8.4316e-87	2.65831	-6.31294
BP2230	69.1488	-0.791131	0.327388	-2.41649	0.015671	0.0316197	0.791131	-1.73043			BP2487	60.4907	-1.51652	0.299833	-5.05786	4.23989e-07	2.51044e-06	1.51652	-2.86099
BP2231	42.6641	-1.37899	0.368286	-3.74435	0.000180862	0.00063086	1.37899	-2.60087			BP2488	6049.11	-0.7904	0.122393	-6.45787	1.0619e-10	1.04256e-09	0.7904	-1.72955
BP2232	529.431	1.81826	0.124681	14.5833	3.58579e-48	2.20383e-45	1.81826	3.52656			BP2492	6.32887	-1.06435	0.444267	-2.39574	0.0165868	0.0365123	1.06435	-2.09123
BP2234	1478.73	0.744316	0.151906	4.89983	9.59172e-07	5.84828e-06	0.744316	1.67518			BP2497	2765.5	-1.00407	0.121235	-8.28206	1.21058e-16	2.31062e-15	1.00407	-2.00566
BP2235	160.701	-2.07829	0.385569	-5.39019	7.03835e-08	5.53167e-07	2.07829	-4.22306			BP2502	358.874	-0.792058	0.128843	-6.14745	7.87364e-10	6.87378e-09	0.792058	-1.73154
BP2236	19.7296	-2.16796	0.524205	-4.13571	3.53853e-05	0.000146351	2.16796	-4.49388			BP2505	244.214	0.616686	0.140961	4.37487	1.21506e-05	5.58962e-05	0.616686	1.53335
BP2237	99.6649	-1.74382	0.387758	-4.49719	6.8856e-06	3.42941e-05	1.74382	-3.34921			BP2506	269.923	0.714594	0.111488	6.4096	1.45903e-10	1.38376e-09	0.714594	1.64102
BP2238	57.596	-1.43976	0.38594	-3.73053	0.000191076	0.000662728	1.43976	-2.71276			BP2508	1048.85	-0.853501	0.119034	-7.17023	7.48694e-13	9.39076e-12	0.853501	-1.80688
BP2239	25.0864	-1.34615	0.375137	-3.58842	0.000332686	0.00108876	1.34615	-2.54233			BP2513	39.9944	-0.662751	0.19214	-3.44932	0.000562002	0.00185105	0.662751	-1.5831
BP2240	94.7813	-1.27616	0.367256	-3.47486	0.000511122	0.00159137	1.27616	-2.42194			BP2520	331.303	-0.824717	0.195374	-4.22123	2.42971e-05	0.000106817	0.824717	-1.77119
BP2245	88.0531	-1.38528	0.432765	-3.20099	0.00136955	0.00378473	1.38528	-2.61222			BP2521	158.965	-1.13862	0.175352	-6.49331	8.39733e-11	8.32419e-10	1.13862	-2.2017
BP2246	62.008	-1.06807	0.441516	-2.41909	0.0155592	0.0314562	1.06807	-2.09663			BP2534	595.702	0.769102	0.104363	7.36951	1.71253e-13	2.37055e-12	0.769102	1.70421
BP2255	178.386	0.684502	0.29428	2.32602	0.0200174	0.0390809	0.684502	1.60715			BP2539	157.026	0.685611	0.112761	6.0802	1.20029e-09	1.02458e-08	0.685611	1.60838
BP2256	1044.83	0.806164	0.331545	2.43153	0.015035	0.0305169	0.806164	1.74856			BP2548	44.6732	-1.0118	0.255663	-3.95754	7.57261e-05	0.000299879	1.0118	-2.01642
BP2263	434.651	-1.31426	0.317385	-4.14089	3.45955e-05	0.000143859	1.31426	-2.48674			BP2550	21.8549	-0.776174	0.255675	-3.03578	0.00239912	0.00675137	0.776174	-1.71258
BP2264	264.117	-1.24965	0.335628	-3.7233	0.000196632	0.000680464	1.24965	-2.37783			BP2553	42.0247	-0.721526	0.258876	-2.78715	0.00531738	0.0136397	0.721526	-1.64893
BP2265	689.829	2.74057	0.177744	15.4187	1.22581e-53	9.41732e-51	2.74057	6.68335			BP2559	35.399	-0.722603	0.252439	-2.86249	0.00420326	0.0110777	0.722603	-1.65016
BP2267	1886.85	0.965427	0.228312	4.22854	2.35215e-05	0.000103407	0.965427	1.95264			BP2560	654.711	-0.957691	0.126205	-7.58836	3.23986e-14	4.90447e-13	0.957691	-1.9422
BP2269	129.87	-0.842485	0.241508	-3.48843	0.000485867	0.00152665	0.842485	-1.79314			BP2561	543.791	-1.3199	0.214198	-6.16208	7.1796e-10	6.28573e-09	1.3199	-2.4965
BP2271	142.074	-2.45106	0.386751	-6.33755	2.33442e-10	3.07883e-09	2.45106	-5.46816			BP2562	1478.96	0.67008	0.122169	5.48487	4.13785e-08	2.82569e-07	0.67008	1.59116
BP2291	224.628	-0.751891	0.263514	-2.85333	0.00432637	0.0103867	0.751891	-1.684			BP2567	256.857	-0.588514	0.125047	-4.70635	2.52186e-06	1.33156e-05	0.588514	-1.5037
BP2293	74.2916	-2.42896	0.361672	-6.71593	1.86869e-11	3.13797e-10	2.42896	-5.38506			BP2569	248.378	-0.956025	0.175995	-5.4321	5.56957e-08	3.71264e-07	0.956025	-1.93996
BP2294	10.0261	-2.25158	0.485834	-4.63447	3.57861e-06	1.95678e-05	2.25158	-4.76204			BP2570	79.1036	-0.98079	0.152022	-6.45165	1.10638e-10	1.08277e-09	0.98079	-1.97355
BP2295	7.95597	-2.07182	0.557371	-3.71712	0.000201505	0.000694979	2.07182	-4.20416			BP2581	612.312	-0.615463	0.168623	-3.64994	0.000262303	0.000934017	0.615463	-1.53205
BP2296	22.6404	-2.09011	0.358733	-5.82636	5.66499e-09	5.65212e-08	2.09011	-4.2578			BP2582	17.8336	-1.40812	0.346032	-4.06933	4.71478e-05	0.000196321	1.40812	-2.65391
BP2303	78.4091	-0.988902	0.164913	-5.9965	2.01612e-09	2.197e-08	0.988902	-1.98467			BP2599	165.673	0.81853	0.109933	7.44568	9.64429e-14	1.37846e-12	0.81853	1.76361
BP2306	516.391	0.660225	0.169606	3.89271	9.91319e-05	0.000363957	0.660225	1.58033			BP2601	62.4765	0.717905	0.188369	3.81117	0.000138311	0.000518962	0.717905	1.64479
BP2307	817.728	0.739333	0.0941612	7.85178	4.10163e-15	1.41552e-13	0.739333	1.6694			BP2602	57.3663	0.780048	0.193254	4.03638	5.4282e-05	0.000223006	0.780048	1.71719
BP2308	2195.23	0.895404	0.133189	6.72282	1.7824e-11	3.03251e-10	0.895404	1.86013			BP2610	38.1064	-0.631855	0.180763	-3.4955	0.000473181	0.00159614	0.631855	-1.54956
BP2315	12115.2	1.9983	0.221193	9.03418	1.65243e-19	1.03631e-17	1.9983	3.99528			BP2623	16.3402	-0.868389	0.315815	-2.74968	0.0059654	0.0150383	0.868389	-1.82562
BP2320	67.6863	0.609156	0.190542	3.19696	0.00138886	0.00383121	0.609156	1.52537			BP2625	6159.25	0.957848	0.205712	4.65627	3.21992e-06	1.67709e-05	0.957848	1.94241
BP2325	233.195	0.708864	0.0918425	7.71825	1.17936e-14	3.8555e-13	0.708864	1.63452			BP2632	88.7728	0.732621	0.132241	5.54004	3.02411e-08	2.09776e-07	0.732621	1.66165
BP2326	1101.82	0.879634	0.0872929	10.0768	6.99602e-24	8.59951e-22	0.879634	1.83991			BP2633	92.9115	0.677275	0.188953	3.58435	0.000337913	0.00117402	0.677275	1.59912
BP2328	135.809	-0.81257	0.25075	-3.24056	0.00119294	0.00335706	0.81257	-1.75634			BP2638	161.645	-2.21752	0.436747	-5.07736	3.82715e-07	2.29256e-06	2.21752	-4.65093
BP2332	3365.87	0.686182	0.0738872	9.28688	1.5888e-20	1.13544e-18	0.686182	1.60902			BP2640	14.6925	-1.41364	0.445233	-3.17507	0.00149802	0.00443535	1.41364	-2.66409
BP2336	1141.72	0.635476	0.149817	4.24168	2.21855e-05	9.88059e-05	0.635476	1.55345			BP2642	35.1854	-0.912529	0.371401	-2.45699	0.0140106	0.0312442	0.912529	-1.88234
BP2342	54.4243	0.806872	0.224442	3.59502	0.000324367	0.00106722	0.806872	1.74941			BP2647	101.562	-2.07436	0.274602	-7.55405	4.21944e-14	6.32504e-13	2.07436	-4.21157
BP2343	21.0482	-1.72897	0.396672	-4.35868	1.30849e-05	6.10163e-05	1.72897	-3.31491			BP2648	110.943	-1.45751	0.243803	-5.97825	2.25545e-09	1.81916e-08	1.45751	-2.74635
BP2344	33.8388	-1.11003	0.318662	-3.4834	0.000495085	0.00154928	1.11003	-2.1585			BP2649	133.529	-1.18124	0.188246	-6.27501	3.49602e-10	3.20077e-09	1.18124	-2.26772
BP2345	69.8675	-0.787781	0.238858	-3.29811	0.000973365	0.00280596	0.787781	-1.72642			BP2652	394.157	-0.685808	0.187969	-3.64852	0.000263751	0.000937918	0.685808	-1.6086
BP2346	77.7502	-0.684003	0.245153	-2.7901	0.00526919	0.012351	0.684003	-1.60659			BP2667	879.269	-1.74821	0.319274	-5.47558	4.36071e-08	2.95816e-07	1.74821	-3.35942
BP2352	244.45	-1.69751	0.307226	-5.52527	3.28973e-08	2.75459e-07	1.69751	-3.24341			BP2668	1685.5	1.34619	0.134624	9.99962	1.52989e-23	5.73335e-22	1.34619	2.5424
BP2354	12.7468	-1.49312	0.450445	-3.31476	0.000917214	0.00266913	1.49312	-2.81496			BP2669	15.9885	-1.54772	0.48474	-3.19289	0.00140859	0.00420251	1.54772	-2.92355
BP2368	45.923	-1.35572	0.263939	-5.13651	2.79882e-07	2.00806e-06	1.35572	-2.55926			BP2670	32.3613	-1.55319	0.339771	-4.57129	4.84738e-06	2.43399e-05	1.55319	-2.93465
BP2369	44.755	-1.04279	0.24658	-4.229	2.34733e-05	0.000103343	1.04279	-2.0602			BP2673	10.9985	-1.02721	0.403065	-2.5485	0.0108187	0.0251673	1.02721	-2.03808
BP2374	4056.51	2.12425	0.503006	4.22312	2.40948e-05	0.000105475	2.12425	4.35977			BP2674	193.709	-2.24026	0.18105	-12.3737	3.62549e-35	3.01112e-33	2.24026	-4.72482
BP2378	291.261	-0.854493	0.144663	-5.90677	3.48873e-09	3.62192e-08	0.854493	-1.80812			BP2675	119.54	-1.60661	0.357796	-4.49028	7.11288e-06	3.45306e-05	1.60661	-3.04534
BP2379	303.167	-0.62731	0.112095	-5.59624	2.19054e-08	1.90505e-07	0.62731	-1.54468			BP2676	56.1696	-0.799591	0.278815	-2.86782	0.00413307	0.0109159	0.799591	-1.74061
BP2382	21.6684	0.764515	0.316272	2.41727	0.0156375	0.0315742	0.764515	1.6988			BP2678	127.128	-0.947983	0.302653	-3.13224	0.00173476	0.00505779	0.947983	-1.92917
BP2388	639.391	-0.643371	0.0950543	-6.76845	1.30167e-11	2.31216e-10	0.643371	-1.56197			BP2693	432.017	0.591347	0.0944897	6.25833	3.8913e-10	3.52743e-09	0.591347	1.50665
BP2391	461.951	-1.00931	0.236807	-4.26215	2.02472e-05	9.08316e-05	1.00931	-2.01294			BP2706	300.199	0.717602	0.107336	6.68559	2.29995e-11	2.47124e-10	0.717602	1.64445
BP2393	187.832	-1.32918	0.279037	-4.76345	1.90311e-06	1.09109e-05	1.32918	-2.51259			BP2709	215.003	0.645057	0.100987	6.38751	1.68604e-10	1.58447e-09	0.645057	1.5638
BP2394	338.991	-1.71471	0.288835	-5.93665	2.90903e-09	3.09324e-08	1.71471	-3.28232			BP2715	432.945	-0.676163	0.0931956	-7.25531	4.00734e-13	5.33097e-12	0.676163	-1.59788
BP2395	400.276	-1.75142	0.287051	-6.10145	1.05111e-09	1.23285e-08	1.75142	-3.36691			BP2717	257.137	-2.353	0.19727	-11.9278	8.48024e-33	5.10976e-31	2.353	-5.10884
BP2396	2967.81	-1.74222	0.309813	-5.62346	1.87172e-08	1.65281e-07	1.74222	-3.34549			BP2718	2110.6	-2.29683	0.193721	-11.8564	1.99361e-32	1.17815e-30	2.29683	-4.91378
BP2397	1207.22	-0.761432	0.23549	-3.23339	0.00122331	0.00343308	0.761432	-1.69517			BP2722	108.489	2.65211	0.668438	3.96762	7.25943e-05	0.00028822	2.65211	6.28584
BP2398	522.756	-0.812893	0.268149	-3.0315	0.00243343	0.00625246	0.812893	-1.75673			BP2735	117.455	0.588293	0.228321	2.5766	0.00997777	0.0235497	0.588293	1.50347
BP2404	21.4463	-1.15152	0.305862	-3.76482	0.000166672	0.000584684	1.15152	-2.22147			BP2738	8332.22	-2.38954	0.19825	-12.0532	1.86648e-33	1.22036e-31	2.38954	-5.23989
BP2405	13.7639	-1.98318	0.398322	-4.97883	6.39686e-07	4.08681e-06	1.98318	-3.95363			BP2741	153.954	0.958622	0.1206	7.94878	1.88354e-15	3.21562e-14	0.958622	1.94345
BP2406	5.63876	-1.82897	0.605218	-3.022	0.00251107	0.00643579	1.82897	-3.55284			BP2743	110.487	-0.960219	0.166136	-5.77973	7.48206e-09	5.67712e-08	0.960219	-1.94561
BP2411	287.419	-0.956017	0.199931	-4.78173	1.73796e-06	1.00202e-05	0.956017	-1.93995			BP2745	230.116	-0.854767	0.127805	-6.68806	2.26145e-11	2.4384e-10	0.854767	-1.80847
BP2413	552.509	-1.77204	0.312855	-5.66409	1.47811e-08	1.34386e-07	1.77204	-3.41536			BP2746	295.528	-0.909007	0.141793	-6.41082	1.44738e-10	1.37703e-09	0.909007	-1.87775
BP2414	99.2544	0.760056	0.3116	2.43921	0.0147196	0.029936	0.760056	1.69356			BP2747	1897.15	-1.45975	0.187813	-7.77237	7.70317e-15	1.23936e-13	1.45975	-2.75061
BP2417	27.426	-1.60557	0.441294	-3.63832	0.000274421	0.000922642	1.60557	-3.04316			BP2748	20.5709	-1.0955	0.342055	-3.20271	0.0013614	0.00406963	1.0955	-2.13688
BP2421	1491.21	0.721973	0.1252	5.76657	8.09002e-09	7.69679e-08	0.721973	1.64944			BP2757	1160.37	-0.867146	0.280615	-3.09017	0.00200044	0.00573984	0.867146	-1.82405
BP2424	6032.54	0.913732	0.199164	4.58783	4.47868e-06	2.37293e-05	0.913732	1.88391			BP2759	923.769	1.08618	0.193664	5.6086	2.03973e-08	1.45095e-07	1.08618	2.12312
BP2425	92.3347	0.84672	0.261111	3.24276	0.00118378	0.00333738	0.84672	1.79841			BP2761	6005.1	-1.01765	0.224931	-4.52431	6.05942e-06	2.98407e-05	1.01765	-2.02462
BP2430	437.286	-0.923285	0.157621	-5.85762	4.69548e-09	4.76212e-08	0.923285	-1.89643			BP2766	57.8592	-1.05784	0.189759	-5.57468	2.47987e-08	1.73987e-07	1.05784	-2.08182
BP2432	588.379	-0.601795	0.145629	-4.13239	3.59003e-05	0.000148083	0.601795	-1.5176			BP2780	27.7895	-0.958361	0.237346	-4.03781	5.39517e-05	0.000221946	0.958361	-1.9431
BP2434	1419.47	-1.09524	0.123083	-8.89838	5.66667e-19	3.2856e-17	1.09524	-2.13649			BP2782	359.297	-2.53912	0.17428	-14.5692	4.41031e-48	7.1331e-46	2.53912	-5.81233
BP2441	238.028	-0.75869	0.159881	-4.74533	2.08168e-06	1.18463e-05	0.75869	-1.69195			BP2796	2619.3	-0.659587	0.151987	-4.33976	1.42639e-05	6.47457e-05	0.659587	-1.57963
BP2442	203.393	-1.0818	0.210631	-5.13602	2.80613e-07	2.00806e-06	1.0818	-2.11668			BP2798	604.273	0.666165	0.0709927	9.38358	6.37723e-21	1.83152e-19	0.666165	1.58685
BP2443	297.573	-0.796797	0.203607	-3.91341	9.10034e-05	0.000336122	0.796797	-1.73724			BP2799	166.273	0.695872	0.124427	5.59264	2.23648e-08	1.57631e-07	0.695872	1.61986
BP2447	230.881	1.23596	0.127126	9.72233	2.42186e-22	2.40077e-20	1.23596	2.35538			BP2808	71.539	-0.800363	0.304077	-2.63211	0.00848568	0.0205565	0.800363	-1.74154
BP2455	102.328	0.696472	0.148475	4.69084	2.72084e-06	1.52298e-05	0.696472	1.62054			BP2815	1785.96	1.11152	0.129726	8.56819	1.05121e-17	2.24331e-16	1.11152	2.16073
BP2462	10.1064	1.2263	0.357208	3.43302	0.0005969	0.00182515	1.2263	2.33966			BP2816	384.082	0.967484	0.0974906	9.92388	3.27773e-23	1.21355e-21	0.967484	1.95543
BP2463	544.622	1.79078	0.194956	9.18554	4.0947e-20	2.73544e-18	1.79078	3.46001			BP2817	148.797	1.03121	0.131754	7.82676	5.00603e-15	8.31542e-14	1.03121	2.04374
BP2464	146.363	0.860056	0.122465	7.02286	2.17371e-12	4.36589e-11	0.860056	1.81511			BP2820	23.2383	0.636983	0.236141	2.69747	0.00698681	0.0173009	0.636983	1.55507
BP2466	13.4429	1.36991	0.31858	4.30006	1.70751e-05	7.83162e-05	1.36991	2.58455			BP2835	88.0654	-1.39772	0.171117	-8.16818	3.13073e-16	5.79562e-15	1.39772	-2.63484
BP2467	30.713	0.768999	0.225293	3.41332	0.000641766	0.00194492	0.768999	1.70409			BP2836	18.2697	-1.39345	0.351562	-3.96359	7.38296e-05	0.000292746	1.39345	-2.62706
BP2469	481.824	-0.782177	0.24102	-3.24527	0.00117338	0.00331112	0.782177	-1.71972			BP2837	13.1261	-1.08871	0.338967	-3.21184	0.00131887	0.00395403	1.08871	-2.12683
BP2474	1663.96	0.819081	0.134805	6.07607	1.23166e-09	1.41228e-08	0.819081	1.76428			BP2859	53.5777	0.738472	0.161597	4.56985	4.88074e-06	2.44674e-05	0.738472	1.66841
BP2479	50.6129	-1.56507	0.360586	-4.34034	1.42265e-05	6.59398e-05	1.56507	-2.95891			BP2875	30.6222	1.24536	0.235412	5.29013	1.22228e-07	7.84148e-07	1.24536	2.37078
BP2486	663.309	0.605092	0.123333	4.90615	9.28819e-07	5.69713e-06	0.605092	1.52108			BP2880	7.45852	1.01462	0.437663	2.31828	0.0204342	0.0435467	1.01462	2.02038
BP2488	6049.11	0.669488	0.122264	5.47578	4.35597e-08	3.56957e-07	0.669488	1.59051			BP2881	11.4879	0.934419	0.362851	2.57521	0.0100178	0.023608	0.934419	1.91112
BP2489	102.426	-0.874247	0.183994	-4.75151	2.01903e-06	1.15111e-05	0.874247	-1.83305			BP2888	322.58	0.661746	0.139744	4.7354	2.18625e-06	1.16234e-05	0.661746	1.582
BP2496	119.099	-0.825214	0.205306	-4.01944	5.83364e-05	0.000228076	0.825214	-1.7718			BP2890	1578.91	0.617515	0.0921113	6.70402	2.02767e-11	2.20959e-10	0.617515	1.53423
BP2497	2765.5	0.599548	0.120842	4.96144	6.99736e-07	4.44275e-06	0.599548	1.51524			BP2900	26.55	1.36803	0.322162	4.2464	2.17229e-05	9.60497e-05	1.36803	2.58118
BP2498	5380.73	1.69813	0.326006	5.2089	1.89964e-07	1.3866e-06	1.69813	3.24481			BP2903	55.1887	-1.01198	0.367503	-2.75367	0.00589305	0.0148864	1.01198	-2.01668
BP2499	26692.8	2.15298	0.37311	5.77036	7.91039e-09	7.54926e-08	2.15298	4.44745			BP2904	77.0555	-1.04126	0.338198	-3.07885	0.00207804	0.00592927	1.04126	-2.05802
BP2500	566.085	1.57509	0.348965	4.5136	6.37357e-06	3.20032e-05	1.57509	2.97954			BP2905	263.891	-0.781267	0.235375	-3.31924	0.000902622	0.00280745	0.781267	-1.71864
BP2501	1548.65	1.49431	0.287797	5.19224	2.07781e-07	1.51306e-06	1.49431	2.8173			BP2907	2931.4	-1.62256	0.134016	-12.1072	9.67669e-34	6.75829e-32	1.62256	-3.07921
BP2503	69.747	-1.28069	0.204333	-6.26766	3.66525e-10	4.54166e-09	1.28069	-2.42955			BP2909	1693.76	0.669464	0.131097	5.10664	3.27938e-07	1.99555e-06	0.669464	1.59048
BP2507	3467.4	0.754146	0.134767	5.59592	2.19456e-08	1.90505e-07	0.754146	1.68663			BP2911	4827.21	-0.7019	0.240373	-2.92004	0.00349987	0.00946753	0.7019	-1.62665
BP2508	1048.85	0.723443	0.118051	6.12824	8.88543e-10	1.05424e-08	0.723443	1.65112			BP2924	16012.6	-3.81178	0.185522	-20.5462	8.31726e-94	4.25982e-91	3.81178	-14.043
BP2509	734.618	0.608334	0.0927368	6.55979	5.38841e-11	8.15694e-10	0.608334	1.5245			BP2925	11928.6	-3.67912	0.140638	-26.1603	7.53355e-151	1.15753e-147	3.67912	-12.8093
BP2510	77.8948	0.753597	0.147254	5.11769	3.09307e-07	2.16515e-06	0.753597	1.68599			BP2926	107.462	-3.55421	0.278672	-12.7541	2.95883e-37	2.93306e-35	3.55421	-11.7469
BP2533	1268.79	-1.08379	0.187374	-5.7841	7.29032e-09	7.04502e-08	1.08379	-2.1196			BP2927	210.267	-4.44212	0.354429	-12.5332	4.91681e-36	4.44393e-34	4.44212	-21.7375
BP2534	595.702	-0.858071	0.112009	-7.6607	1.84919e-14	5.85831e-13	0.858071	-1.81261			BP2930	350.492	1.51182	0.258041	5.85884	4.66115e-09	3.62626e-08	1.51182	2.85169
BP2536	70.8958	-0.605151	0.168515	-3.59107	0.000329321	0.0010789	0.605151	-1.52114			BP2931	1054.12	1.22193	0.25732	4.74869	2.04734e-06	1.09417e-05	1.22193	2.33259
BP2548	44.6732	-0.955001	0.267837	-3.56561	0.000363015	0.00118142	0.955001	-1.93858			BP2932	4001.34	1.14048	0.289491	3.93961	8.1613e-05	0.000319894	1.14048	2.20455
BP2550	21.8549	-0.717902	0.273723	-2.62273	0.00872275	0.0189972	0.717902	-1.64479			BP2933	1828.53	0.953615	0.287378	3.31833	0.000905575	0.00281378	0.953615	1.93672
BP2551	16.4694	-0.808763	0.320934	-2.52003	0.0117346	0.0246315	0.808763	-1.75171			BP2951	341.103	0.609599	0.151957	4.01165	6.02962e-05	0.000245093	0.609599	1.52583
BP2552	17.6953	-0.838804	0.293675	-2.85623	0.00428704	0.0103003	0.838804	-1.78857			BP2959	279.206	0.585351	0.206125	2.83979	0.00451439	0.0118066	0.585351	1.5004
BP2553	42.0247	-0.963103	0.276127	-3.4879	0.00048683	0.00152812	0.963103	-1.9495			BP2977	404.174	1.12605	0.0824136	13.6634	1.67925e-42	2.3456e-40	1.12605	2.1826
BP2554	15.1661	-0.702631	0.303323	-2.31644	0.0205342	0.0398878	0.702631	-1.62747			BP2983	16208.7	0.696373	0.22091	3.15229	0.00161998	0.00475018	0.696373	1.62043
BP2558	155.651	-1.18493	0.329693	-3.59405	0.000325578	0.00107006	1.18493	-2.27353			BP2984	12932.7	0.842928	0.187049	4.50646	6.59188e-06	3.23076e-05	0.842928	1.79369
BP2559	35.399	-0.75754	0.267435	-2.83262	0.00461687	0.0110238	0.75754	-1.69061			BP2987	28.1015	-1.79145	0.316211	-5.66538	1.46703e-08	1.05826e-07	1.79145	-3.46164
BP2569	248.378	-0.909422	0.180102	-5.04947	4.43033e-07	2.94684e-06	0.909422	-1.87829			BP2990	36.5201	-1.70361	0.285003	-5.9775	2.26582e-09	1.82274e-08	1.70361	-3.25714
BP2576	7010.46	0.67012	0.194531	3.44479	0.000571503	0.00175799	0.67012	1.59121			BP2991	161.098	-2.22341	0.218788	-10.1624	2.91877e-24	1.19592e-22	2.22341	-4.66994
BP2585	342.395	0.608072	0.1768	3.43932	0.000583173	0.00178851	0.608072	1.52422			BP2994	102.605	0.639175	0.229001	2.79114	0.00525224	0.0135068	0.639175	1.55744
BP2586	128.984	0.610727	0.14272	4.27921	1.87561e-05	8.50939e-05	0.610727	1.52703			BP2996	1507.47	0.723586	0.110263	6.56239	5.29532e-11	5.44232e-10	0.723586	1.65128
BP2589	170.152	0.871109	0.210325	4.14172	3.44707e-05	0.000143534	0.871109	1.82907			BP3003	142.919	1.14407	0.147211	7.77162	7.74878e-15	1.24021e-13	1.14407	2.21003
BP2594	13.891	-1.46667	0.367383	-3.9922	6.54621e-05	0.000252403	1.46667	-2.76383			BP3007	71.5802	-0.87887	0.15008	-5.85601	4.74133e-09	3.67932e-08	0.87887	-1.83893
BP2613	67.8809	-1.05584	0.260028	-4.06049	4.89699e-05	0.000195181	1.05584	-2.07893			BP3008	323.79	-1.25214	0.237023	-5.28275	1.2726e-07	8.1473e-07	1.25214	-2.38194
BP2614	18.1709	-1.08563	0.317506	-3.41923	0.00062798	0.0019069	1.08563	-2.1223			BP3009	295.742	-0.918667	0.127694	-7.19431	6.27759e-13	7.9715e-12	0.918667	-1.89037
BP2615	32.2111	-0.963272	0.282499	-3.40982	0.000650052	0.00196615	0.963272	-1.94973			BP3011	15.061	-1.8254	0.35142	-5.19435	2.05438e-07	1.28257e-06	1.8254	-3.54405
BP2616	117.832	-0.642679	0.210783	-3.04901	0.00229595	0.00593893	0.642679	-1.56123			BP3012	419.536	-0.631073	0.117328	-5.37871	7.50227e-08	4.91567e-07	0.631073	-1.54872
BP2621	44.6538	0.629874	0.238083	2.64561	0.00815446	0.0179154	0.629874	1.54743			BP3019	1086.6	0.935134	0.139718	6.69299	2.18652e-11	2.36591e-10	0.935134	1.91207
BP2626	144.287	1.05222	0.189378	5.5562	2.75709e-08	2.35348e-07	1.05222	2.07372			BP3020	296.042	1.00384	0.129879	7.72905	1.08352e-14	1.69017e-13	1.00384	2.00533
BP2632	88.7728	-0.669738	0.158052	-4.23746	2.26059e-05	0.000100504	0.669738	-1.59078			BP3021	583.387	1.1717	0.144587	8.10379	5.32738e-16	9.63002e-15	1.1717	2.25277
BP2633	92.9115	0.592525	0.196176	3.02037	0.00252464	0.00646518	0.592525	1.50788			BP3022	688.168	1.01913	0.122297	8.33318	7.86981e-17	1.521e-15	1.01913	2.02669
BP2638	161.645	-3.61952	0.455941	-7.93857	2.04532e-15	7.75958e-14	3.61952	-12.2909			BP3023	236.74	1.30883	0.115468	11.3351	8.7951e-30	4.50456e-28	1.30883	2.47741
BP2639	7.33021	-3.1639	0.710957	-4.4502	8.57892e-06	4.16478e-05	3.1639	-8.96251			BP3024	410.795	1.33778	0.13797	9.69617	3.13041e-22	1.05712e-20	1.33778	2.52763
BP2640	14.6925	-1.95123	0.492934	-3.95839	7.54553e-05	0.000286264	1.95123	-3.86703			BP3025	948.957	1.54679	0.114608	13.4964	1.64253e-41	2.10312e-39	1.54679	2.92167
BP2642	35.1854	-1.44192	0.394307	-3.65685	0.000255333	0.000863188	1.44192	-2.71683			BP3026	550.771	1.15491	0.127445	9.06206	1.28008e-19	3.39112e-18	1.15491	2.22671
BP2644	79.0474	-0.933232	0.229135	-4.07285	4.64406e-05	0.000186172	0.933232	-1.90955			BP3027	1408.66	1.57654	0.115205	13.6846	1.25522e-42	1.83681e-40	1.57654	2.98253
BP2647	101.562	-1.68479	0.279652	-6.02458	1.69549e-09	1.88095e-08	1.68479	-3.21493			BP3028	1130.74	1.70481	0.124905	13.6489	2.04976e-42	2.73866e-40	1.70481	3.25986
BP2648	110.943	-1.12202	0.248439	-4.5163	6.29293e-06	3.17192e-05	1.12202	-2.17652			BP3029	301.577	1.49448	0.146524	10.1996	1.99133e-24	8.26941e-23	1.49448	2.81762
BP2661	94.2615	-1.50184	0.30045	-4.99865	5.77336e-07	3.7748e-06	1.50184	-2.83204			BP3030	1969.23	1.20272	0.163377	7.36163	1.8168e-13	2.5036e-12	1.20272	2.30173
BP2662	92.9001	-1.75825	0.342518	-5.13329	2.84722e-07	2.02535e-06	1.75825	-3.38286			BP3031	1300.93	1.0681	0.186379	5.73078	9.99672e-09	7.42027e-08	1.0681	2.09667
BP2663	49.5611	1.00778	0.1817	5.54637	2.91661e-08	2.46907e-07	1.00778	2.01081			BP3035	383.571	0.780146	0.0957342	8.14908	3.66704e-16	6.74778e-15	0.780146	1.7173
BP2667	879.269	-1.03092	0.319535	-3.22631	0.00125399	0.00350303	1.03092	-2.04333			BP3036	779.168	0.93661	0.14348	6.52782	6.67351e-11	6.76822e-10	0.93661	1.91403
BP2669	15.9885	-2.0343	0.526737	-3.86208	0.000112427	0.000408377	2.0343	-4.09624			BP3037	2038.65	-1.15838	0.260477	-4.44714	8.70215e-06	4.15244e-05	1.15838	-2.23206
BP2670	32.3613	-1.39433	0.353371	-3.9458	7.95355e-05	0.000299159	1.39433	-2.62866			BP3038	427.391	1.04994	0.213093	4.92714	8.34404e-07	4.71346e-06	1.04994	2.07044
BP2671	994.09	-1.38556	0.308251	-4.49492	6.95972e-06	3.46071e-05	1.38556	-2.61274			BP3039	64.4849	0.590594	0.234044	2.52343	0.0116217	0.0268522	0.590594	1.50587
BP2673	10.9985	1.15347	0.339954	3.39302	0.000691271	0.00207652	1.15347	2.22448			BP3040	234.637	-0.795984	0.180548	-4.4087	1.03991e-05	4.86401e-05	0.795984	-1.73626
BP2674	193.709	0.920949	0.161752	5.6936	1.24391e-08	1.14447e-07	0.920949	1.89336			BP3049	12.9744	-0.922138	0.297656	-3.098	0.00194832	0.00560598	0.922138	-1.89492
BP2675	119.54	-2.2778	0.370079	-6.15489	7.51301e-10	8.98345e-09	2.2778	-4.84937			BP3050	219.019	-2.48212	0.344299	-7.20919	5.62857e-13	7.23706e-12	2.48212	-5.58716
BP2676	56.1696	-2.09794	0.311845	-6.72752	1.72576e-11	2.96271e-10	2.09794	-4.28098			BP3051	569.94	-1.6258	0.313608	-5.18417	2.16977e-07	1.34948e-06	1.6258	-3.08613
BP2677	54.4006	-1.85373	0.347682	-5.33169	9.73049e-08	7.49419e-07	1.85373	-3.61433			BP3058	60.8482	0.902396	0.177785	5.07578	3.85911e-07	2.30721e-06	0.902396	1.86917
BP2678	127.128	-1.75859	0.314295	-5.59536	2.2016e-08	1.90578e-07	1.75859	-3.38368			BP3061	227.552	1.03163	0.131	7.87508	3.4053e-15	5.71829e-14	1.03163	2.04434
BP2681	68.5686	-1.22263	0.265752	-4.60064	4.21202e-06	2.25497e-05	1.22263	-2.33372			BP3063	74.5844	-0.737133	0.286525	-2.57267	0.0100918	0.0237277	0.737133	-1.66686
BP2682	85.5072	-0.692267	0.197477	-3.50557	0.000455638	0.00144796	0.692267	-1.61582			BP3064	92.5017	0.775921	0.13738	5.64797	1.62353e-08	1.16296e-07	0.775921	1.71228
BP2683	44.2818	-0.608258	0.264809	-2.29697	0.0216204	0.0417596	0.608258	-1.52442			BP3067	103.778	-0.920374	0.323798	-2.84243	0.00447709	0.011739	0.920374	-1.89261
BP2689	97.9607	-0.606073	0.218287	-2.77649	0.00549487	0.0127729	0.606073	-1.52211			BP3068	1717.27	-1.42041	0.345612	-4.10984	3.95933e-05	0.000167129	1.42041	-2.67661
BP2691	29.1732	-1.22008	0.291011	-4.19257	2.75812e-05	0.000118376	1.22008	-2.3296			BP3084	8762.54	-0.604318	0.145988	-4.13951	3.48043e-05	0.000148547	0.604318	-1.52026
BP2692	338.054	-1.14743	0.166995	-6.87107	6.37239e-12	1.16562e-10	1.14743	-2.21519			BP3086	1651.27	-1.06573	0.328102	-3.24817	0.00116152	0.00352007	1.06573	-2.09323
BP2707	308.361	-0.963931	0.132762	-7.26058	3.85435e-13	9.32631e-12	0.963931	-1.95062			BP3087	4036.22	-0.919856	0.315046	-2.91975	0.00350316	0.00946808	0.919856	-1.89193
BP2717	257.137	-1.21191	0.195786	-6.18996	6.01787e-10	7.30946e-09	1.21191	-2.31644			BP3088	480.795	-0.952441	0.105194	-9.05417	1.37607e-19	3.61424e-18	0.952441	-1.93514
BP2718	2110.6	-0.795907	0.193318	-4.11708	3.83701e-05	0.000156589	0.795907	-1.73617			BP3091	8.01443	-1.57518	0.424958	-3.70667	0.000210005	0.000767353	1.57518	-2.97972
BP2719	84.2001	1.99002	0.297395	6.69152	2.20861e-11	3.66869e-10	1.99002	3.97244			BP3093	41.4561	-1.07885	0.328136	-3.28781	0.0010097	0.00310282	1.07885	-2.11235
BP2720	436.969	0.898726	0.175743	5.11386	3.15642e-07	2.19449e-06	0.898726	1.86442			BP3094	59.3668	-0.872659	0.38583	-2.26177	0.0237117	0.0496025	0.872659	-1.83103
BP2730	6.45659	-1.2669	0.519346	-2.43941	0.0147114	0.029936	1.2669	-2.40643			BP3095	382.498	-1.94385	0.553235	-3.51361	0.000442061	0.00150105	1.94385	-3.84731
BP2738	8332.22	0.697823	0.197823	3.5275	0.000419499	0.00134564	0.697823	1.62205			BP3105	91.4437	-1.1991	0.183344	-6.54016	6.14543e-11	6.25328e-10	1.1991	-2.29596
BP2741	153.954	0.623344	0.128071	4.86719	1.13197e-06	6.75448e-06	0.623344	1.54044			BP3106	12.0955	-0.969698	0.389666	-2.48853	0.0128271	0.0290262	0.969698	-1.95843
BP2742	15.6599	1.18709	0.296637	4.00183	6.2854e-05	0.000243262	1.18709	2.27693			BP3115	514.35	-0.809141	0.18747	-4.31611	1.58805e-05	7.17659e-05	0.809141	-1.75217
BP2749	136.356	0.607073	0.226614	2.67889	0.00738668	0.0165206	0.607073	1.52317			BP3124	2846.38	-0.614917	0.0794747	-7.73727	1.01575e-14	1.59255e-13	0.614917	-1.53147
BP2750	78.1798	-1.29426	0.194413	-6.65727	2.78969e-11	4.51196e-10	1.29426	-2.45251			BP3125	1807.43	-1.22574	0.126435	-9.69468	3.17618e-22	1.06091e-20	1.22574	-2.33876
BP2751	421.555	-1.26619	0.139575	-9.07176	1.17113e-19	7.49765e-18	1.26619	-2.40525			BP3128	1065.43	0.731199	0.0768908	9.50958	1.91435e-21	5.76746e-20	0.731199	1.66002
BP2753	7157.76	0.639618	0.175424	3.64612	0.000266229	0.000898048	0.639618	1.55792			BP3130	3051.13	-0.709336	0.172747	-4.10622	4.0218e-05	0.000169301	0.709336	-1.63505
BP2754	631.088	1.22627	0.262496	4.67159	2.98872e-06	1.66383e-05	1.22627	2.33962			BP3131	598.634	-1.07427	0.235827	-4.55533	5.23027e-06	2.60075e-05	1.07427	-2.10566
BP2757	1160.37	-0.841202	0.281296	-2.99045	0.00278568	0.0070456	0.841202	-1.79154			BP3132	20.5371	-1.83162	0.440175	-4.16112	3.1669e-05	0.000135731	1.83162	-3.55937
BP2759	923.769	1.224	0.194355	6.29775	3.02e-10	3.85081e-09	1.224	2.33594			BP3133	34.1967	1.22215	0.248447	4.91914	8.69235e-07	4.89224e-06	1.22215	2.33294
BP2760	69.7828	0.607952	0.237998	2.55444	0.0106358	0.0226029	0.607952	1.52409			BP3136	1906.78	0.988294	0.150653	6.56007	5.37823e-11	5.5091e-10	0.988294	1.98384
BP2766	57.8592	-0.645392	0.195025	-3.30928	0.000935371	0.00270659	0.645392	-1.56416			BP3140	704.524	-0.850882	0.109833	-7.74707	9.40377e-15	1.48194e-13	0.850882	-1.8036
BP2768	191.113	-0.961265	0.204441	-4.70192	2.57729e-06	1.44526e-05	0.961265	-1.94702			BP3145	120.519	0.682824	0.171639	3.97827	6.942e-05	0.000277868	0.682824	1.60528
BP2772	502.735	0.719335	0.148672	4.83841	1.30882e-06	7.71978e-06	0.719335	1.64642			BP3148	85.6422	0.622912	0.136844	4.55199	5.31414e-06	2.63393e-05	0.622912	1.53998
BP2774	62.4486	0.859723	0.19195	4.47888	7.50347e-06	3.70115e-05	0.859723	1.81469			BP3151	1017.34	0.718599	0.0994815	7.22345	5.06857e-13	6.59989e-12	0.718599	1.64558
BP2780	27.7895	-1.3777	0.26879	-5.12556	2.9665e-07	2.09084e-06	1.3777	-2.59854			BP3152	275.948	0.911518	0.125041	7.28974	3.10552e-13	4.18564e-12	0.911518	1.88102
BP2782	359.297	-1.98863	0.176213	-11.2853	1.55031e-29	4.15303e-27	1.98863	-3.9686			BP3156	88.8202	0.917409	0.162571	5.64312	1.66993e-08	1.19342e-07	0.917409	1.88872
BP2784	917.347	0.643463	0.174993	3.67708	0.000235923	0.000801095	0.643463	1.56207			BP3157	214.025	0.713374	0.109577	6.51027	7.50181e-11	7.53368e-10	0.713374	1.63963
BP2785	2133.72	0.792263	0.22956	3.45122	0.000558061	0.00172354	0.792263	1.73179			BP3160	60.5143	0.743875	0.203995	3.64654	0.000265795	0.000942086	0.743875	1.67467
BP2787	537.767	-1.34746	0.1929	-6.98525	2.84351e-12	5.56567e-11	1.34746	-2.54463			BP3172	117.559	0.725454	0.176803	4.10317	4.07529e-05	0.000171084	0.725454	1.65342
BP2788	2791.76	-1.13881	0.0977446	-11.6509	2.27002e-31	6.97576e-29	1.13881	-2.202			BP3177	25.6613	0.768026	0.227652	3.37368	0.000741716	0.00236687	0.768026	1.70294
BP2792	177.774	1.54711	0.386434	4.00354	6.24008e-05	0.000241813	1.54711	2.9223			BP3188	41.1234	1.19132	0.224338	5.31037	1.09402e-07	7.0629e-07	1.19132	2.28362
BP2802	182.565	0.598694	0.176714	3.38792	0.000704246	0.00211342	0.598694	1.51435			BP3189	137.447	0.919814	0.159139	5.77993	7.47322e-09	5.67712e-08	0.919814	1.89187
BP2809	41.6673	1.50852	0.244918	6.15929	7.30735e-10	8.77167e-09	1.50852	2.84518			BP3211	114.153	-0.63039	0.172222	-3.66033	0.000251888	0.000905323	0.63039	-1.54798
BP2811	272.483	-1.18379	0.217105	-5.45263	4.963e-08	4.0135e-07	1.18379	-2.27173			BP3218	1440.1	-0.798797	0.221423	-3.60756	0.000309092	0.00108059	0.798797	-1.73965
BP2813	710.989	0.741716	0.180561	4.10783	3.9939e-05	0.00016256	0.741716	1.67216			BP3219	13.2799	-0.998669	0.306376	-3.25962	0.00111563	0.00340111	0.998669	-1.99816
BP2818	412.088	-0.792586	0.174526	-4.54138	5.58879e-06	2.86717e-05	0.792586	-1.73218			BP3220	10.9579	-1.42971	0.348059	-4.10768	3.99657e-05	0.00016847	1.42971	-2.69393
BP2826	209.311	0.733136	0.109725	6.68158	2.3638e-11	3.88447e-10	0.733136	1.66225			BP3229	664.399	-0.976895	0.186121	-5.2487	1.53178e-07	9.72552e-07	0.976895	-1.96822
BP2827	23.9148	0.778959	0.290679	2.67979	0.00736673	0.0165	0.778959	1.71589			BP3237	1207.65	-1.40508	0.246176	-5.70764	1.14556e-08	8.3817e-08	1.40508	-2.64833
BP2840	157.3	0.879539	0.157956	5.56824	2.57325e-08	2.20267e-07	0.879539	1.83979			BP3239A	303.218	-1.73671	0.178857	-9.71007	2.73158e-22	9.32682e-21	1.73671	-3.33275
BP2841	432.803	1.30842	0.208699	6.2694	3.62432e-10	4.50912e-09	1.30842	2.4767			BP3240	858.919	0.694761	0.0797355	8.71331	2.95117e-18	6.47782e-17	0.694761	1.61862
BP2859	53.5777	0.71856	0.171176	4.19778	2.69541e-05	0.000116662	0.71856	1.64554			BP3244	18.0408	-0.91744	0.384417	-2.38657	0.0170062	0.0373019	0.91744	-1.88876
BP2860	31.6916	1.20386	0.382678	3.14588	0.00165588	0.0044912	1.20386	2.30355			BP3249	55.7818	0.883803	0.196254	4.50335	6.68896e-06	3.26791e-05	0.883803	1.84523
BP2861	11.5904	1.04616	0.404537	2.58606	0.00970792	0.0209102	1.04616	2.06502			BP3263	136.524	0.879294	0.160446	5.4803	4.24599e-08	2.89311e-07	0.879294	1.83948
BP2873	42.0364	-0.829719	0.205659	-4.03443	5.47344e-05	0.000215639	0.829719	-1.77734			BP3264	717.969	0.893055	0.157488	5.67063	1.42276e-08	1.02874e-07	0.893055	1.8571
BP2879	12.0158	1.09029	0.356414	3.05906	0.00222033	0.00579208	1.09029	2.12917			BP3265	601.019	0.947418	0.166449	5.69194	1.25606e-08	9.12499e-08	0.947418	1.92842
BP2894	4252.56	0.640812	0.0947075	6.76622	1.32189e-11	2.33459e-10	0.640812	1.55921			BP3268	304.733	1.19802	0.125741	9.52766	1.60875e-21	4.89475e-20	1.19802	2.29424
BP2895	130.766	0.635505	0.153604	4.1373	3.5141e-05	0.000145537	0.635505	1.55348			BP3269	244.92	0.957589	0.104535	9.16049	5.16605e-20	1.4302e-18	0.957589	1.94206
BP2900	26.55	1.08668	0.337515	3.21964	0.00128352	0.0035633	1.08668	2.12384			BP3283	1914.76	-0.939686	0.161146	-5.83126	5.5009e-09	4.22606e-08	0.939686	-1.91811
BP2903	55.1887	-2.81166	0.410431	-6.85052	7.35835e-12	1.338e-10	2.81166	-7.02093			BP3284	2615.07	-0.734839	0.14582	-5.03934	4.67129e-07	2.74998e-06	0.734839	-1.66421
BP2904	77.0555	-1.83723	0.355028	-5.17489	2.28042e-07	1.64501e-06	1.83723	-3.57324			BP3303	224.812	-0.784639	0.221372	-3.54444	0.000393454	0.00135244	0.784639	-1.72266
BP2905	263.891	-1.44152	0.241613	-5.96623	2.42799e-09	2.60882e-08	1.44152	-2.71607			BP3305	19.8982	-0.637895	0.253402	-2.51732	0.011825	0.0272197	0.637895	-1.55606
BP2908	2184.46	0.713472	0.14522	4.91305	8.96724e-07	5.51126e-06	0.713472	1.63975			BP3311	15.2479	-1.00692	0.278901	-3.61032	0.000305819	0.00107037	1.00692	-2.00962
BP2920	32.0018	1.17352	0.254884	4.60416	4.14137e-06	2.2288e-05	1.17352	2.25562			BP3322	1485.43	-1.41196	0.208831	-6.76128	1.36776e-11	1.53399e-10	1.41196	-2.66099
BP2923	64.1623	-1.01909	0.427448	-2.38413	0.0171197	0.034206	1.01909	-2.02664			BP3340	41.8346	0.952145	0.194327	4.8997	9.59834e-07	5.38243e-06	0.952145	1.93475
BP2924	16012.6	0.839812	0.184746	4.54577	5.47357e-06	2.83941e-05	0.839812	1.78982			BP3341	994.008	0.767964	0.170528	4.50345	6.68585e-06	3.26791e-05	0.767964	1.70286
BP2925	11928.6	0.825956	0.139403	5.92493	3.12424e-09	3.28794e-08	0.825956	1.77271			BP3344	575.846	-0.622303	0.209388	-2.97201	0.00295859	0.00810315	0.622303	-1.53933
BP2926	107.462	-0.686967	0.24931	-2.75548	0.00586069	0.0135108	0.686967	-1.6099			BP3345	180.532	-0.756217	0.114619	-6.59768	4.17637e-11	4.3802e-10	0.756217	-1.68906
BP2927	210.267	-1.6825	0.33753	-4.98476	6.20384e-07	3.99889e-06	1.6825	-3.20985			BP3346	463.322	-0.683667	0.105045	-6.50832	7.59942e-11	7.60684e-10	0.683667	-1.60622
BP2929	68.1305	0.882072	0.174539	5.05373	4.33269e-07	2.88815e-06	0.882072	1.84302			BP3351	25.6769	-0.835684	0.212239	-3.93747	8.23467e-05	0.000321948	0.835684	-1.7847
BP2930	350.492	0.694938	0.261154	2.66103	0.00779014	0.0172846	0.694938	1.61882			BP3352	19.2486	-0.988561	0.271239	-3.64462	0.00026779	0.000948063	0.988561	-1.98421
BP2931	1054.12	0.832824	0.258111	3.22662	0.00125264	0.00350259	0.832824	1.78117			BP3380	11.1947	-1.19449	0.345499	-3.45728	0.000545659	0.00180302	1.19449	-2.28863
BP2932	4001.34	1.03896	0.289635	3.58714	0.000334329	0.00109181	1.03896	2.05475			BP3383	15.429	-0.859933	0.274732	-3.13008	0.00174758	0.00508552	0.859933	-1.81495
BP2933	1828.53	1.26452	0.287572	4.39723	1.09641e-05	5.22369e-05	1.26452	2.40247			BP3384	19.4254	-0.722349	0.287198	-2.51516	0.0118979	0.027367	0.722349	-1.64987
BP2935	350.912	0.860469	0.222287	3.87099	0.000108395	0.000395134	0.860469	1.81563			BP3385	48.0448	-1.18171	0.176133	-6.70921	1.95679e-11	2.15527e-10	1.18171	-2.26846
BP2936	4371.27	0.712225	0.223875	3.18135	0.00146591	0.00402569	0.712225	1.63833			BP3396	19.8435	0.641115	0.240532	2.6654	0.00768961	0.0187839	0.641115	1.55953
BP2940	39.8528	1.10687	0.279712	3.95718	7.58389e-05	0.000287043	1.10687	2.15378			BP3397	107.801	1.09657	0.154943	7.07727	1.4702e-12	1.80718e-11	1.09657	2.13846
BP2942	45.1274	0.610814	0.247855	2.4644	0.0137243	0.0282106	0.610814	1.52712			BP3405	5147.46	-2.13739	0.117714	-18.1576	1.11849e-73	3.12465e-71	2.13739	-4.39966
BP2952	3911.18	0.632008	0.151509	4.17141	3.02717e-05	0.000128125	0.632008	1.54972			BP3408	11.8601	-0.880511	0.306078	-2.87675	0.00401789	0.0106623	0.880511	-1.84103
BP2955	39.153	-0.668125	0.215641	-3.09832	0.0019462	0.00516913	0.668125	-1.58901			BP3425	523.187	0.586484	0.138732	4.22747	2.36336e-05	0.000104049	0.586484	1.50158
BP2956	284.129	-1.497	0.214843	-6.96788	3.21754e-12	6.20581e-11	1.497	-2.82255			BP3439	4415.04	-2.26384	0.188269	-12.0245	2.64083e-33	1.69068e-31	2.26384	-4.80268
BP2957	21.0004	-2.29528	0.355495	-6.45657	1.07102e-10	1.55983e-09	2.29528	-4.90849			BP3440	1353.08	-2.00397	0.395335	-5.06904	3.99817e-07	2.37189e-06	2.00397	-4.01103
BP2960	2315.95	0.839519	0.192503	4.36107	1.29426e-05	6.04448e-05	0.839519	1.78945			BP3449	67.0804	-0.660425	0.214086	-3.08487	0.00203643	0.00582135	0.660425	-1.58055
BP2975	68.1255	1.26429	0.196087	6.44758	1.13652e-10	1.64741e-09	1.26429	2.40209			BP3453	26.712	-1.76486	0.42732	-4.13006	3.62674e-05	0.000154149	1.76486	-3.3984
BP2979	98.6661	1.13174	0.230182	4.91674	8.79977e-07	5.43006e-06	1.13174	2.19124			BP3454	89.1146	-1.05761	0.245258	-4.31223	1.61616e-05	7.28221e-05	1.05761	-2.08148
BP2987	28.1015	-1.51852	0.329235	-4.61227	3.98298e-06	2.14731e-05	1.51852	-2.86497			BP3458	24.521	-0.605317	0.237738	-2.54615	0.0108917	0.0253178	0.605317	-1.52131
BP2990	36.5201	-1.37163	0.294657	-4.655	3.23981e-06	1.79064e-05	1.37163	-2.58762			BP3462	37.3951	-1.12643	0.248898	-4.52565	6.02098e-06	2.9699e-05	1.12643	-2.18317
BP2991	161.098	-1.17726	0.217404	-5.41507	6.12635e-08	4.88994e-07	1.17726	-2.26147			BP3464	215.18	0.791289	0.224177	3.52975	0.000415957	0.00141869	0.791289	1.73062
BP2993	434.525	-1.19688	0.168323	-7.1106	1.15536e-12	2.46557e-11	1.19688	-2.29243			BP3467	2067.21	0.747312	0.111438	6.70607	1.9994e-11	2.18653e-10	0.747312	1.67866
BP2994	102.605	-1.14	0.251176	-4.53865	5.66167e-06	2.89009e-05	1.14	-2.20381			BP3473	283.482	0.730954	0.0936366	7.80628	5.8899e-15	9.62748e-14	0.730954	1.65974
BP3000	298.351	0.65303	0.0881514	7.40805	1.28173e-13	3.42501e-12	0.65303	1.57247			BP3478	9.02998	-1.51545	0.375048	-4.04069	5.32952e-05	0.000220129	1.51545	-2.85888
BP3003	142.919	0.966303	0.153271	6.30453	2.89068e-10	3.71676e-09	0.966303	1.95383			BP3481	451.186	-1.4443	0.326484	-4.42379	9.69823e-06	4.56396e-05	1.4443	-2.7213
BP3004	55.2188	-0.748253	0.222731	-3.35945	0.00078099	0.00230546	0.748253	-1.67976			BP3487	230.666	0.601109	0.0957965	6.27485	3.4997e-10	3.20077e-09	0.601109	1.51688
BP3008	323.79	-0.616581	0.237947	-2.59126	0.00956266	0.0206653	0.616581	-1.53324			BP3493	330.512	0.920538	0.110912	8.29971	1.04365e-16	2.00446e-15	0.920538	1.89282
BP3011	15.061	-0.817104	0.338573	-2.41337	0.0158056	0.0318496	0.817104	-1.76187			BP3494	22482.3	-1.9039	0.155961	-12.2076	2.8321e-34	2.12269e-32	1.9039	-3.74225
BP3015	1045.57	1.06565	0.140386	7.59081	3.179e-14	9.86774e-13	1.06565	2.09311			BP3495	91774	-1.81352	0.335712	-5.40202	6.58955e-08	4.34543e-07	1.81352	-3.51499
BP3016	111.469	0.824192	0.129867	6.34642	2.20387e-10	2.94457e-09	0.824192	1.77054			BP3496	10815.7	-2.87958	0.314645	-9.15182	5.5982e-20	1.52241e-18	2.87958	-7.35934
BP3031	1300.93	0.770727	0.187202	4.11709	3.83689e-05	0.000156589	0.770727	1.70613			BP3497	58.4527	-1.28182	0.306679	-4.17968	2.91921e-05	0.00012617	1.28182	-2.43146
BP3037	2038.65	-0.738	0.260731	-2.83051	0.00464743	0.0110854	0.738	-1.66786			BP3498	68.3985	-1.26628	0.255171	-4.96249	6.95953e-07	3.9975e-06	1.26628	-2.40541
BP3041	250.643	-0.783798	0.132224	-5.92779	3.07041e-09	3.24239e-08	0.783798	-1.72166			BP3499	129.89	-0.907332	0.235225	-3.85729	0.000114649	0.000438205	0.907332	-1.87557
BP3050	219.019	-1.9227	0.346207	-5.55361	2.79834e-08	2.38207e-07	1.9227	-3.79131			BP3500	236.474	-1.27075	0.255584	-4.97192	6.62921e-07	3.82924e-06	1.27075	-2.41286
BP3051	569.94	-1.99253	0.316114	-6.30322	2.91521e-10	3.73268e-09	1.99253	-3.97936			BP3501	169.496	-1.31789	0.286079	-4.60675	4.09008e-06	2.09132e-05	1.31789	-2.49302
BP3057	1012.97	1.53334	0.625037	2.4532	0.0141591	0.0289493	1.53334	2.89456			BP3508	247.649	0.613844	0.12059	5.09034	3.57414e-07	2.1536e-06	0.613844	1.53033
BP3062	79.0036	-2.23286	0.298579	-7.47829	7.52957e-14	2.16247e-12	2.23286	-4.70064			BP3513	195.361	0.93516	0.139616	6.69808	2.11183e-11	2.29316e-10	0.93516	1.9121
BP3063	74.5844	-2.12078	0.313673	-6.76111	1.36939e-11	2.40465e-10	2.12078	-4.34929			BP3517	81.4205	-0.994038	0.224779	-4.42229	9.76616e-06	4.58759e-05	0.994038	-1.99175
BP3066	195.821	-1.16456	0.255299	-4.56156	5.07753e-06	2.64462e-05	1.16456	-2.24165			BP3518	27.1549	-0.747957	0.248214	-3.01336	0.00258372	0.00719833	0.747957	-1.67941
BP3067	103.778	-1.29113	0.332684	-3.88094	0.000104055	0.000380575	1.29113	-2.44719			BP3519	11.5434	-0.934166	0.338413	-2.76043	0.00577256	0.0146241	0.934166	-1.91079
BP3068	1717.27	-0.93469	0.345831	-2.70274	0.00687703	0.0154935	0.93469	-1.91148			BP3522	488.481	0.60459	0.121595	4.97217	6.62091e-07	3.82924e-06	0.60459	1.52055
BP3072	131.32	0.756093	0.129147	5.8545	4.78443e-09	4.82051e-08	0.756093	1.68891			BP3524	274.375	0.737047	0.136832	5.3865	7.18427e-08	4.72747e-07	0.737047	1.66676
BP3075	224.66	-1.08717	0.204467	-5.31711	1.05429e-07	8.05927e-07	1.08717	-2.12458			BP3528	790.319	0.630891	0.115796	5.44829	5.08556e-08	3.42086e-07	0.630891	1.54852
BP3076	46.3289	-1.41272	0.256687	-5.50368	3.71947e-08	3.08084e-07	1.41272	-2.66239			BP3530	8595.75	-0.60898	0.245264	-2.48296	0.0130296	0.0294412	0.60898	-1.52518
BP3084	8762.54	0.921902	0.145905	6.3185	2.64122e-10	3.41417e-09	0.921902	1.89461			BP3531	68.2843	1.02336	0.276599	3.6998	0.000215771	0.000785621	1.02336	2.03265
BP3085	6847.1	0.7093	0.153116	4.63244	3.61382e-06	1.96902e-05	0.7093	1.63501			BP3532	100.218	1.31421	0.227945	5.76548	8.14258e-09	6.16309e-08	1.31421	2.48667
BP3086	1651.27	1.58676	0.327362	4.8471	1.25282e-06	7.41795e-06	1.58676	3.00373			BP3533	63.7445	1.33936	0.235228	5.69387	1.24188e-08	9.04337e-08	1.33936	2.53038
BP3087	4036.22	1.51191	0.314789	4.80293	1.56357e-06	9.06575e-06	1.51191	2.85187			BP3544	15.0737	-1.68319	0.356594	-4.72018	2.35635e-06	1.25061e-05	1.68319	-3.21137
BP3090	135.669	1.03358	0.139078	7.43167	1.07232e-13	2.94216e-12	1.03358	2.0471			BP3551	418.648	-0.652285	0.096664	-6.74796	1.49934e-11	1.66938e-10	0.652285	-1.57166
BP3093	41.4561	-1.27613	0.344576	-3.70348	0.000212662	0.000729364	1.27613	-2.42189			BP3552	8970.96	-1.14735	0.194459	-5.90023	3.62991e-09	2.86019e-08	1.14735	-2.21507
BP3106	12.0955	-1.04167	0.418964	-2.48629	0.0129082	0.0267117	1.04167	-2.0586			BP3558	2877.55	0.606741	0.103828	5.84371	5.10502e-09	3.94164e-08	0.606741	1.52281
BP3116	661.621	-1.07641	0.251362	-4.28231	1.84965e-05	8.42072e-05	1.07641	-2.10878			BP3560	672.032	0.645044	0.0975485	6.61255	3.77761e-11	3.98921e-10	0.645044	1.56379
BP3132	20.5371	-2.01095	0.469198	-4.28594	1.81967e-05	8.30885e-05	2.01095	-4.03048			BP3561	25193.2	-1.26085	0.140764	-8.95719	3.33054e-19	8.45848e-18	1.26085	-2.39637
BP3133	34.1967	0.6578	0.267672	2.45749	0.0139913	0.028641	0.6578	1.57768			BP3568	417.592	-2.26641	0.507773	-4.46342	8.06601e-06	3.87295e-05	2.26641	-4.81123
BP3137	174.179	-0.866679	0.172883	-5.01309	5.35633e-07	3.51709e-06	0.866679	-1.82346			BP3569	34.3599	-2.30153	0.525478	-4.37988	1.18743e-05	5.47894e-05	2.30153	-4.9298
BP3140	704.524	0.749526	0.108161	6.9297	4.21733e-12	7.95084e-11	0.749526	1.68124			BP3570	61.5774	-2.61041	0.486576	-5.36487	8.10097e-08	5.28541e-07	2.61041	-6.10679
BP3143	33.1914	-1.91881	0.30361	-6.31997	2.61611e-10	3.41417e-09	1.91881	-3.78111			BP3573	98.6109	-2.7995	0.551857	-5.07287	3.91863e-07	2.3292e-06	2.7995	-6.96198
BP3144	42.1246	-1.90347	0.266856	-7.13296	9.82347e-13	2.12588e-11	1.90347	-3.74112			BP3574	121.968	-2.85087	0.57965	-4.91827	8.7312e-07	4.90511e-06	2.85087	-7.21438
BP3145	120.519	-1.18104	0.195818	-6.0313	1.62647e-09	1.81092e-08	1.18104	-2.26739			BP3575	1094.72	-3.75982	0.682027	-5.51271	3.53353e-08	2.42921e-07	3.75982	-13.5462
BP3146	286.362	-0.986057	0.129632	-7.60661	2.81376e-14	8.82316e-13	0.986057	-1.98076			BP3576	135.633	-3.50179	0.658634	-5.31675	1.05639e-07	6.83427e-07	3.50179	-11.3278
BP3147	65.0471	-1.63743	0.247135	-6.62565	3.45719e-11	5.39286e-10	1.63743	-3.11111			BP3577	218.242	-3.27597	0.602258	-5.43948	5.34365e-08	3.57757e-07	3.27597	-9.68645
BP3148	85.6422	-0.680962	0.161814	-4.20831	2.57292e-05	0.000111675	0.680962	-1.60321			BP3578	49.2823	-0.619399	0.263691	-2.34896	0.0188258	0.0404841	0.619399	-1.53624
BP3154	360.603	-0.615493	0.116401	-5.28771	1.23856e-07	9.30585e-07	0.615493	-1.53208			BP3584	1005.47	-1.15003	0.237415	-4.84395	1.27284e-06	7.04762e-06	1.15003	-2.21918
BP3155	101.926	-1.26756	0.215265	-5.88838	3.89992e-09	4.02163e-08	1.26756	-2.40754			BP3587	291.272	0.874247	0.112107	7.79836	6.27188e-15	1.01976e-13	0.874247	1.83305
BP3161	33.2544	-0.699985	0.26387	-2.65277	0.0079835	0.0176118	0.699985	-1.62449			BP3588	328.703	0.639455	0.102983	6.20932	5.32133e-10	4.73984e-09	0.639455	1.55774
BP3163	31.7208	-1.30225	0.232079	-5.61123	2.00899e-08	1.76895e-07	1.30225	-2.46612			BP3590	533.251	0.605351	0.100328	6.03374	1.60204e-09	1.34143e-08	0.605351	1.52135
BP3172	117.559	0.676641	0.18273	3.70295	0.000213104	0.000730065	0.676641	1.59841			BP3591	1342.33	0.611209	0.113583	5.38119	7.3995e-08	4.85869e-07	0.611209	1.52754
BP3178	37.0694	-0.753236	0.214069	-3.51866	0.000433725	0.00138982	0.753236	-1.68557			BP3594	2467.27	0.890576	0.110283	8.07538	6.72641e-16	1.20176e-14	0.890576	1.85392
BP3211	114.153	-0.794684	0.181114	-4.38775	1.14532e-05	5.4147e-05	0.794684	-1.7347			BP3603	35.6004	-0.980592	0.27305	-3.59126	0.000329086	0.00114788	0.980592	-1.97327
BP3218	1440.1	1.00176	0.220898	4.53495	5.76164e-06	2.93624e-05	1.00176	2.00244			BP3606	380.278	-0.685017	0.0985736	-6.94929	3.67126e-12	4.33915e-11	0.685017	-1.60772
BP3224	8.28133	1.03294	0.390447	2.64554	0.00815607	0.0179154	1.03294	2.04619			BP3608	4137.73	-0.763181	0.159586	-4.78227	1.73329e-06	9.41062e-06	0.763181	-1.69723
BP3225	8.39714	1.16262	0.395286	2.94122	0.0032692	0.00813462	1.16262	2.23864			BP3621	1083.18	0.6509	0.192661	3.37847	0.000728902	0.00233082	0.6509	1.57015
BP3228	1546.45	-0.600659	0.144673	-4.15185	3.29804e-05	0.000137846	0.600659	-1.51641			BP3633	4885.95	0.625976	0.239024	2.61889	0.00882173	0.0212788	0.625976	1.54325
BP3229	664.399	-0.83711	0.187617	-4.46181	8.12698e-06	3.96416e-05	0.83711	-1.78647			BP3634	791.943	0.597834	0.223131	2.6793	0.0073776	0.0181807	0.597834	1.51344
BP3237	1207.65	-0.678108	0.246384	-2.75224	0.00591885	0.0136034	0.678108	-1.60004			BP3635	1437.71	0.758022	0.226147	3.3519	0.000802595	0.00252962	0.758022	1.69117
BP3244	18.0408	-1.93068	0.440122	-4.38669	1.15086e-05	5.42422e-05	1.93068	-3.81235			BP3636	4967.55	0.918403	0.229939	3.99412	6.49345e-05	0.000262213	0.918403	1.89002
BP3247	17.6191	-0.67311	0.283442	-2.37477	0.0175598	0.034949	0.67311	-1.59451			BP3645	287.116	0.74427	0.218651	3.40393	0.000664249	0.00214354	0.74427	1.67513
BP3253	87.9198	-1.17341	0.197798	-5.9324	2.98544e-09	3.16353e-08	1.17341	-2.25545			BP3646	831.297	0.807982	0.209259	3.86116	0.000112849	0.000432399	0.807982	1.75076
BP3254	110.18	-0.664831	0.163139	-4.07524	4.59661e-05	0.000184645	0.664831	-1.58538			BP3648	574.387	0.708234	0.137509	5.15045	2.59868e-07	1.60035e-06	0.708234	1.6338
BP3262	549.409	0.69254	0.161847	4.27899	1.87744e-05	8.50939e-05	0.69254	1.61613			BP3652	304.91	0.765494	0.0910314	8.40912	4.13108e-17	8.1902e-16	0.765494	1.69995
BP3263	136.524	0.775366	0.166171	4.66606	3.07024e-06	1.70612e-05	0.775366	1.71162			BP3653	757.28	0.78299	0.112922	6.93388	4.09462e-12	4.82098e-11	0.78299	1.72069
BP3264	717.969	0.955713	0.158671	6.02322	1.70979e-09	1.89e-08	0.955713	1.93954			BP3663	202.776	0.77641	0.313853	2.4738	0.0133684	0.0300741	0.77641	1.71286
BP3265	601.019	0.64276	0.168387	3.81717	0.000134993	0.000482363	0.64276	1.56131			BP3672	132.063	0.595291	0.132571	4.49036	7.11032e-06	3.45306e-05	0.595291	1.51078
BP3268	304.733	-0.69093	0.13867	-4.98255	6.2752e-07	4.03425e-06	0.69093	-1.61432			BP3674	43.1429	-1.10787	0.382153	-2.89901	0.00374338	0.0100204	1.10787	-2.15527
BP3269	244.92	-0.69362	0.119868	-5.78652	7.1861e-09	6.96621e-08	0.69362	-1.61734			BP3675	12.5447	-1.17068	0.409414	-2.85941	0.00424425	0.0111762	1.17068	-2.25118
BP3270	267.644	-0.822974	0.118466	-6.94694	3.73286e-12	7.12489e-11	0.822974	-1.76905			BP3676	20.76	-0.72016	0.303658	-2.37161	0.0177106	0.0385717	0.72016	-1.64737
BP3271	33.8028	-0.687254	0.236086	-2.91103	0.00360245	0.00884918	0.687254	-1.61022			BP3677	17.2355	-0.914003	0.363471	-2.51465	0.011915	0.0273675	0.914003	-1.88427
BP3276	711.363	0.77725	0.0714632	10.8762	1.49613e-27	3.06507e-25	0.77725	1.71386			BP3686	110.257	-0.701922	0.154187	-4.55241	5.30359e-06	2.63295e-05	0.701922	-1.62667
BP3292	66.6147	-0.670178	0.216552	-3.09477	0.00196965	0.00522689	0.670178	-1.59127			BP3687	112.198	-1.6069	0.215866	-7.44398	9.76945e-14	1.38989e-12	1.6069	-3.04597
BP3302	22147.3	2.77564	0.603	4.60306	4.16331e-06	2.23279e-05	2.77564	6.84781			BP3689	4959.06	-1.08802	0.179477	-6.06219	1.34282e-09	1.13991e-08	1.08802	-2.12582
BP3303	224.812	1.39265	0.216344	6.4372	1.21698e-10	1.74756e-09	1.39265	2.62561			BP3695	1830.56	-2.06356	0.263888	-7.81982	5.29003e-15	8.73993e-14	2.06356	-4.18016
BP3312	21.3984	0.648556	0.275758	2.3519	0.0186778	0.0368401	0.648556	1.5676			BP3696	2502.46	-3.81621	0.425688	-8.96483	3.10773e-19	7.95837e-18	3.81621	-14.0862
BP3315	36.8291	0.947528	0.214461	4.41818	9.95376e-06	4.7719e-05	0.947528	1.92857			BP3701	17.0895	-1.40785	0.308802	-4.55907	5.13805e-06	2.56318e-05	1.40785	-2.65341
BP3316	16.2215	0.840398	0.273975	3.06743	0.0021591	0.00565635	0.840398	1.79054			BP3702	15.0831	-1.26212	0.334494	-3.77323	0.000161145	0.000598066	1.26212	-2.39848
BP3319	139.601	0.585812	0.139474	4.20016	2.66721e-05	0.000115604	0.585812	1.50088			BP3703	18.4343	-1.47356	0.305281	-4.82691	1.38665e-06	7.65021e-06	1.47356	-2.77707
BP3321	236.547	-0.590256	0.140805	-4.19201	2.76494e-05	0.000118503	0.590256	-1.50551			BP3704	20.3655	-2.17675	0.291378	-7.47053	7.98713e-14	1.14694e-12	2.17675	-4.52133
BP3322	1485.43	-1.26122	0.209555	-6.01859	1.75948e-09	1.93795e-08	1.26122	-2.39699			BP3705	189.464	-2.28163	0.317968	-7.17567	7.19563e-13	9.06237e-12	2.28163	-4.86228
BP3327	25.2509	-1.38376	0.277604	-4.98466	6.2072e-07	3.99889e-06	1.38376	-2.60948			BP3706	19.1309	-3.29875	0.373186	-8.83941	9.6226e-19	2.32837e-17	3.29875	-9.84059
BP3331	313.215	-0.748585	0.146183	-5.12087	3.04135e-07	2.1338e-06	0.748585	-1.68014			BP3707	40.7355	-3.90206	0.343952	-11.3448	7.87302e-30	4.10064e-28	3.90206	-14.9499
BP3332	356.198	0.658344	0.0932622	7.05907	1.67626e-12	3.43409e-11	0.658344	1.57827			BP3708	91.1354	-2.59846	0.268459	-9.67915	3.69761e-22	1.2218e-20	2.59846	-6.05639
BP3334	102.087	0.585912	0.172161	3.40328	0.000665828	0.00200794	0.585912	1.50099			BP3709	91.5146	-2.05524	0.305181	-6.7345	1.64499e-11	1.82493e-10	2.05524	-4.15614
BP3339	23.6695	-1.42795	0.310419	-4.60006	4.22363e-06	2.25726e-05	1.42795	-2.69064			BP3715	11.1308	-1.12029	0.404232	-2.7714	0.00558158	0.014246	1.12029	-2.17391
BP3344	575.846	-0.860786	0.211556	-4.06883	4.72491e-05	0.000189058	0.860786	-1.81603			BP3725	45.7649	-1.00132	0.202331	-4.94893	7.46237e-07	4.26243e-06	1.00132	-2.00183
BP3351	25.6769	-0.786187	0.229434	-3.42663	0.000611122	0.00186678	0.786187	-1.72451			BP3728	1189.84	0.789141	0.133107	5.92862	3.05499e-09	2.41958e-08	0.789141	1.72805
BP3358	62.0012	-0.894375	0.352267	-2.53891	0.0111197	0.0235013	0.894375	-1.85881			BP3732	288.585	-0.868921	0.127561	-6.81182	9.63747e-12	1.09284e-10	0.868921	-1.8263
BP3362	108.155	-0.64534	0.250695	-2.5742	0.0100471	0.0215154	0.64534	-1.56411			BP3734	437.505	-0.840307	0.147517	-5.69635	1.22397e-08	8.93408e-08	0.840307	-1.79043
BP3384	19.4254	-0.76743	0.309016	-2.48346	0.0130112	0.0268886	0.76743	-1.70223			BP3737	59.5257	0.614076	0.172561	3.5586	0.000372835	0.00128444	0.614076	1.53058
BP3389	44.9783	-0.592892	0.202774	-2.9239	0.00345677	0.00851857	0.592892	-1.50827			BP3743	3566.57	0.622494	0.105293	5.91202	3.37937e-09	2.66962e-08	0.622494	1.53953
BP3391	348.405	-0.604913	0.14668	-4.12405	3.72274e-05	0.000152533	0.604913	-1.52089			BP3748	6438.02	-0.748525	0.316825	-2.36258	0.0181481	0.0393016	0.748525	-1.68007
BP3401	270.419	-0.670022	0.156688	-4.27616	1.90144e-05	8.58022e-05	0.670022	-1.5911			BP3750	269.732	1.01799	0.158101	6.43888	1.20359e-10	1.15944e-09	1.01799	2.0251
BP3404	995.055	1.14404	0.122206	9.36157	7.85614e-21	6.26446e-19	1.14404	2.20999			BP3751	821.387	0.85442	0.156887	5.44608	5.14909e-08	3.45484e-07	0.85442	1.80803
BP3405	5147.46	1.17248	0.116461	10.0676	7.68561e-24	9.0838e-22	1.17248	2.25399			BP3753	38570.7	-1.12695	0.432186	-2.60755	0.00911932	0.0218593	1.12695	-2.18396
BP3409	394.907	2.74206	0.506923	5.40922	6.32988e-08	5.01333e-07	2.74206	6.69025			BP3754	9942.38	-1.27474	0.375663	-3.3933	0.000690553	0.00221974	1.27474	-2.41955
BP3410	79.5498	0.80786	0.222127	3.63693	0.000275907	0.000925615	0.80786	1.75061			BP3764	90.7634	0.600742	0.163838	3.66669	0.00024571	0.000886228	0.600742	1.5165
BP3422	221.149	-0.986611	0.178048	-5.54126	3.00305e-08	2.52141e-07	0.986611	-1.98153			BP3777	682.448	-0.648923	0.161289	-4.02336	5.73734e-05	0.000234141	0.648923	-1.568
BP3432	692.245	-0.852121	0.257252	-3.31239	0.000925015	0.00268674	0.852121	-1.80515			BP3782	27.2823	-1.48486	0.301689	-4.92182	8.57425e-07	4.83462e-06	1.48486	-2.7989
BP3433	106.399	-1.12842	0.283302	-3.98309	6.80249e-05	0.000261628	1.12842	-2.18619			BP3783	20561.5	-1.98121	0.17767	-11.1511	7.0743e-29	3.45069e-27	1.98121	-3.94825
BP3434	250.997	-0.645818	0.270756	-2.38524	0.0170682	0.0341475	0.645818	-1.56463			BP3784	2797.75	-1.07191	0.27115	-3.95321	7.71105e-05	0.000304186	1.07191	-2.10222
BP3437	63.2883	-0.65037	0.199232	-3.26439	0.00109701	0.0031272	0.65037	-1.56957			BP3785	2552.35	-1.72656	0.28308	-6.09921	1.06591e-09	9.1752e-09	1.72656	-3.30939
BP3439	4415.04	0.727764	0.187496	3.8815	0.000103815	0.000380242	0.727764	1.65607			BP3786	2344.7	-1.79139	0.26335	-6.80232	1.02946e-11	1.16306e-10	1.79139	-3.46148
BP3440	1353.08	-3.30542	0.397731	-8.31069	9.51463e-17	4.43007e-15	3.30542	-9.88621			BP3787	5271.6	-1.91659	0.333311	-5.75015	8.91662e-09	6.69946e-08	1.91659	-3.77529
BP3441	22541.1	1.99902	0.538077	3.71513	0.000203103	0.000698918	1.99902	3.99729			BP3788	867.741	-1.64884	0.331878	-4.9682	6.75755e-07	3.88876e-06	1.64884	-3.13581
BP3448	197.623	0.745506	0.122199	6.10077	1.05558e-09	1.23338e-08	0.745506	1.67656			BP3789	314.08	-1.82684	0.283188	-6.45096	1.11144e-10	1.08297e-09	1.82684	-3.54758
BP3454	89.1146	0.977256	0.2349	4.16031	3.17812e-05	0.00013342	0.977256	1.96872			BP3790	4510.51	-2.04052	0.495112	-4.12132	3.767e-05	0.000159669	2.04052	-4.11393
BP3455	485.251	2.29578	0.209767	10.9444	7.06563e-28	1.55091e-25	2.29578	4.9102			BP3791	581.152	-2.22959	0.381844	-5.83902	5.25093e-09	4.04414e-08	2.22959	-4.69002
BP3463	38.9267	0.625484	0.227282	2.75201	0.005923	0.0136034	0.625484	1.54273			BP3792	118.531	-2.82605	0.553785	-5.10314	3.34058e-07	2.02877e-06	2.82605	-7.09128
BP3465	485.48	1.24112	0.218715	5.67461	1.39007e-08	1.26756e-07	1.24112	2.36382			BP3793	635.766	-2.68678	0.551637	-4.87056	1.11281e-06	6.18382e-06	2.68678	-6.43877
BP3466	143.407	1.33629	0.184616	7.23822	4.54622e-13	1.07466e-11	1.33629	2.52502			BP3794	653.21	-2.59023	0.525342	-4.93056	8.19952e-07	4.64035e-06	2.59023	-6.02194
BP3469	59.2385	-1.42573	0.2166	-6.58233	4.6312e-11	7.11583e-10	1.42573	-2.68651			BP3795	351.591	-2.35845	0.421033	-5.60159	2.12399e-08	1.50392e-07	2.35845	-5.1282
BP3472	129.587	0.592835	0.180033	3.29293	0.000991487	0.00285285	0.592835	1.50821			BP3796	392.263	-2.6415	0.421207	-6.27126	3.58135e-10	3.26572e-09	2.6415	-6.23979
BP3477	11.297	-1.66252	0.503864	-3.29953	0.000968461	0.00279444	1.66252	-3.16568			BP3803	31.4785	0.648353	0.183611	3.53112	0.000413798	0.00141452	0.648353	1.56738
BP3478	9.02998	-0.920252	0.376069	-2.44703	0.0144039	0.0293912	0.920252	-1.89245			BP3812	33.3536	-0.620643	0.256614	-2.41859	0.0155809	0.0344214	0.620643	-1.53756
BP3481	451.186	-1.09371	0.327592	-3.33862	0.000841948	0.00247116	1.09371	-2.13422			BP3815	166.12	0.72475	0.142834	5.07408	3.89374e-07	2.32339e-06	0.72475	1.65261
BP3490	466.322	-0.628476	0.115856	-5.42464	5.80727e-08	4.64733e-07	0.628476	-1.54593			BP3818	46.9783	0.736154	0.186506	3.94707	7.91123e-05	0.000311283	0.736154	1.66573
BP3494	22482.3	1.25402	0.155772	8.05035	8.25607e-16	3.4285e-14	1.25402	2.38504			BP3819	828.374	0.8153	0.200164	4.07316	4.63797e-05	0.000193385	0.8153	1.75966
BP3497	58.4527	-2.7264	0.3459	-7.88204	3.22077e-15	1.15086e-13	2.7264	-6.61802			BP3825	305.798	0.765338	0.100822	7.59098	3.17496e-14	4.85406e-13	0.765338	1.69977
BP3498	68.3985	-2.48749	0.288293	-8.62833	6.22556e-18	3.17555e-16	2.48749	-5.608			BP3827	399.865	-0.736183	0.201853	-3.64713	0.000265188	0.000941019	0.736183	-1.66576
BP3499	129.89	-1.89349	0.250651	-7.55427	4.21223e-14	1.26904e-12	1.89349	-3.71532			BP3828	391.209	-1.12431	0.313826	-3.5826	0.00034019	0.00117992	1.12431	-2.17998
BP3500	236.474	-2.69227	0.269426	-9.99262	1.64192e-23	1.86875e-21	2.69227	-6.4633			BP3829	293.885	-0.84993	0.297559	-2.85634	0.00428558	0.0112753	0.84993	-1.80241
BP3501	169.496	-3.11083	0.308468	-10.0848	6.45086e-24	8.25979e-22	3.11083	-8.63881			BP3830	1016.75	-1.50701	0.303256	-4.96944	6.7147e-07	3.87134e-06	1.50701	-2.84221
BP3507	351.618	-0.589239	0.09231	-6.38326	1.73355e-10	2.36765e-09	0.589239	-1.50445			BP3831	5569.82	-2.23797	0.315286	-7.09824	1.26357e-12	1.56571e-11	2.23797	-4.71734
BP3512	11.526	0.96944	0.414415	2.3393	0.0193201	0.0380337	0.96944	1.95808			BP3836	199.391	-0.926529	0.134008	-6.91397	4.71288e-12	5.48587e-11	0.926529	-1.9007
BP3530	8595.75	-0.796818	0.24539	-3.24715	0.00116569	0.00329336	0.796818	-1.73726			BP3845	350.207	0.636868	0.122574	5.1958	2.03843e-07	1.27838e-06	0.636868	1.55495
BP3536	90.2445	-1.95602	0.26032	-7.51393	5.73791e-14	1.67929e-12	1.95602	-3.87991			BP3847	52.1367	-1.01911	0.208549	-4.88667	1.02554e-06	5.72996e-06	1.01911	-2.02667
BP3551	418.648	0.679139	0.0946698	7.17377	7.29608e-13	1.6608e-11	0.679139	1.60118			BP3852	2277.78	-0.589027	0.171879	-3.427	0.000610293	0.0019909	0.589027	-1.50423
BP3559	290.39	-0.693357	0.116651	-5.94388	2.78357e-09	2.97011e-08	0.693357	-1.61704			BP3856	33.4436	-0.715125	0.228974	-3.12317	0.00178912	0.00519657	0.715125	-1.64163
BP3560	672.032	-0.907667	0.104621	-8.6758	4.1067e-18	2.21402e-16	0.907667	-1.87601			BP3858	17.3806	-1.42766	0.400695	-3.56296	0.000366693	0.00126612	1.42766	-2.6901
BP3568	417.592	-2.97891	0.511846	-5.81994	5.887e-09	5.83573e-08	2.97891	-7.8839			BP3859	51.2081	-1.06284	0.317933	-3.34298	0.000828827	0.00260428	1.06284	-2.08905
BP3569	34.3599	-3.33212	0.573813	-5.80698	6.361e-09	6.23196e-08	3.33212	-10.0709			BP3860	16.4657	-1.42121	0.301849	-4.70834	2.49745e-06	1.3214e-05	1.42121	-2.67809
BP3570	61.5774	-3.39102	0.515966	-6.57217	4.95881e-11	7.58131e-10	3.39102	-10.4905			BP3861	40.6998	-0.768026	0.179653	-4.27505	1.91092e-05	8.52289e-05	0.768026	-1.70294
BP3573	98.6109	-2.96115	0.562474	-5.26451	1.40563e-07	1.04842e-06	2.96115	-7.78746			BP3862	440.375	-0.826396	0.17964	-4.6003	4.21885e-06	2.14644e-05	0.826396	-1.77325
BP3574	121.968	-3.04705	0.588688	-5.176	2.26699e-07	1.63917e-06	3.04705	-8.26517			BP3867	93.8823	-0.856357	0.295495	-2.89804	0.00375503	0.0100428	0.856357	-1.81046
BP3575	1094.72	-3.42074	0.682764	-5.01013	5.43943e-07	3.56405e-06	3.42074	-10.7089			bprK	77.8257	-0.791418	0.20718	-3.81996	0.000133474	0.000502038	0.791418	-1.73077
BP3576	135.633	-2.65421	0.659368	-4.02539	5.68816e-05	0.000222956	2.65421	-6.29501			bprM'	235.322	-1.06846	0.167853	-6.36545	1.94723e-10	1.8188e-09	1.06846	-2.09719
BP3577	218.242	-1.83954	0.600534	-3.06317	0.00219009	0.00572228	1.83954	-3.57895			BPt01	5545.48	-0.717727	0.259347	-2.76743	0.00564996	0.0143728	0.717727	-1.64459
BP3578	49.2823	-0.694329	0.275701	-2.51841	0.0117885	0.0247277	0.694329	-1.61813			BPt02	1158.04	-0.817681	0.222443	-3.67591	0.000237	0.000856824	0.817681	-1.76257
BP3580	1295.61	1.23771	0.131167	9.43611	3.8687e-21	3.49662e-19	1.23771	2.35824			BPt05	37.2107	-1.5074	0.245597	-6.1377	8.3726e-10	7.28867e-09	1.5074	-2.84297
BP3584	1005.47	-1.51593	0.238969	-6.34365	2.24388e-10	2.97217e-09	1.51593	-2.85984			BPt06	84.521	-0.751337	0.220626	-3.40547	0.000660497	0.00213429	0.751337	-1.68335
BP3599	632.14	-0.668421	0.103436	-6.46219	1.03201e-10	1.51017e-09	0.668421	-1.58933			BPt08	41.7373	-1.75352	0.240807	-7.28185	3.29283e-13	4.41872e-12	1.75352	-3.3718
BP3602	356.226	0.667749	0.121755	5.48434	4.15007e-08	3.40993e-07	0.667749	1.58859			BPt13	320.632	-1.66413	0.194382	-8.56114	1.11755e-17	2.36844e-16	1.66413	-3.16922
BP3603	35.6004	2.19516	0.213916	10.2618	1.04705e-24	1.6088e-22	2.19516	4.57942			BPt14	851.5	-1.59516	0.212972	-7.48997	6.88887e-14	1.00329e-12	1.59516	-3.02127
BP3604	232.493	0.860917	0.126425	6.80972	9.77873e-12	1.75731e-10	0.860917	1.81619			BPt15	8085.47	-1.43005	0.23889	-5.98621	2.14787e-09	1.73695e-08	1.43005	-2.69455
BP3626	6207.69	0.842804	0.335926	2.5089	0.0121108	0.025283	0.842804	1.79353			BPt18	118.53	-0.952219	0.26061	-3.65381	0.000258374	0.000924312	0.952219	-1.93485
BP3627	4145.49	0.719839	0.318075	2.26311	0.0236288	0.0451282	0.719839	1.647			BPt19	12.1463	-1.47084	0.367811	-3.9989	6.36387e-05	0.000257657	1.47084	-2.77183
BP3654	296.782	-0.643783	0.277105	-2.32325	0.0201659	0.0393209	0.643783	-1.56242			BPt20	498.204	-0.675893	0.170314	-3.96851	7.2322e-05	0.00028751	0.675893	-1.59758
BP3655	765.634	-0.605162	0.147712	-4.09691	4.18708e-05	0.000169972	0.605162	-1.52115			BPt21	36.9599	-0.985042	0.270751	-3.63818	0.00027457	0.000968717	0.985042	-1.97937
BP3669	21.962	1.27079	0.254822	4.98697	6.13346e-07	3.96803e-06	1.27079	2.41293			BPt24	109.363	-0.848795	0.292597	-2.9009	0.00372092	0.00996895	0.848795	-1.801
BP3671	82.1665	-1.27659	0.238459	-5.35349	8.62721e-08	6.72879e-07	1.27659	-2.42266			BPt30	50.6028	-1.07848	0.178807	-6.03156	1.62384e-09	1.35599e-08	1.07848	-2.11181
BP3672	132.063	-0.748093	0.151552	-4.93622	7.96524e-07	4.97504e-06	0.748093	-1.67957			BPt33	218.538	-1.6741	0.273245	-6.12672	8.97075e-10	7.75397e-09	1.6741	-3.1912
BP3674	43.1429	-1.14598	0.394428	-2.90543	0.00366749	0.00897308	1.14598	-2.21297			BPt34	298.481	-1.22931	0.243632	-5.04579	4.51653e-07	2.66397e-06	1.22931	-2.34456
BP3675	12.5447	-1.26201	0.440707	-2.8636	0.00418857	0.0100953	1.26201	-2.3983			BPt36	24.1458	-0.880018	0.272509	-3.22932	0.00124086	0.00374944	0.880018	-1.8404
BP3676	20.76	-0.904035	0.328152	-2.75493	0.00587053	0.0135233	0.904035	-1.87129			BPt38	116.851	-0.598826	0.214162	-2.79613	0.00517185	0.0133331	0.598826	-1.51448
BP3677	17.2355	-0.942811	0.386162	-2.44149	0.0146267	0.0298017	0.942811	-1.92227			BPt41	304.163	-0.860871	0.181576	-4.7411	2.12563e-06	1.13207e-05	0.860871	-1.81613
BP3686	110.257	1.02246	0.14489	7.0568	1.70375e-12	3.46731e-11	1.02246	2.03138			BPt42	103.038	-1.14139	0.189439	-6.02511	1.68996e-09	1.40358e-08	1.14139	-2.20594
BP3687	112.198	0.788973	0.201085	3.92357	8.72456e-05	0.000325766	0.788973	1.72784			BPt43	421.517	-0.759581	0.292969	-2.5927	0.00952267	0.0226797	0.759581	-1.693
BP3689	4959.06	-1.42605	0.179884	-7.92758	2.23458e-15	8.27334e-14	1.42605	-2.68709			BPt44	309.496	-1.08063	0.215862	-5.00612	5.55393e-07	3.24472e-06	1.08063	-2.11496
BP3690	126.21	-0.852603	0.159234	-5.35441	8.58381e-08	6.71197e-07	0.852603	-1.80576			BPt45	343.72	-1.1393	0.182978	-6.22643	4.77168e-10	4.28238e-09	1.1393	-2.20274
BP3693	148.06	0.929963	0.153507	6.05814	1.37708e-09	1.56154e-08	0.929963	1.90523			BPt46	42.8853	-1.48878	0.229106	-6.49821	8.12819e-11	8.08347e-10	1.48878	-2.80651
BP3695	1830.56	-1.11639	0.263909	-4.23019	2.33499e-05	0.000102947	1.11639	-2.16803			BPt47	125.86	-0.7114	0.29104	-2.44434	0.0145119	0.0322453	0.7114	-1.63739
BP3696	2502.46	-2.57032	0.425518	-6.04045	1.53688e-09	1.72997e-08	2.57032	-5.9394			BPt50	325.816	-2.88849	0.288577	-10.0094	1.38529e-23	5.25553e-22	2.88849	-7.40497
BP3701	17.0895	-1.23336	0.327266	-3.76868	0.000164112	0.000576361	1.23336	-2.35114
BP3702	15.0831	-1.05129	0.352348	-2.98366	0.00284825	0.00718742	1.05129	-2.07238
BP3703	18.4343	-0.852259	0.307304	-2.77334	0.00554843	0.0128779	0.852259	-1.80533
BP3704	20.3655	-1.1795	0.2767	-4.26275	2.01929e-05	9.08164e-05	1.1795	-2.26499
BP3705	189.464	-1.5158	0.318876	-4.75356	1.99864e-06	1.1416e-05	1.5158	-2.85957
BP3706	19.1309	-3.21526	0.409564	-7.85044	4.14568e-15	1.41552e-13	3.21526	-9.2873
BP3707	40.7355	-2.47732	0.314481	-7.87748	3.34057e-15	1.17995e-13	2.47732	-5.56862
BP3708	91.1354	-0.754399	0.255903	-2.94799	0.00319849	0.00799102	0.754399	-1.68693
BP3715	11.1308	-1.46581	0.449804	-3.25878	0.00111892	0.00318079	1.46581	-2.76219
BP3725	45.7649	-0.622355	0.208772	-2.98104	0.00287276	0.00724199	0.622355	-1.53939
BP3733	226.758	0.983533	0.180886	5.43732	5.40888e-08	4.35117e-07	0.983533	1.9773
BP3735	351.861	1.02042	0.12839	7.94776	1.89914e-15	7.29507e-14	1.02042	2.0285
BP3736	58.5205	-1.21179	0.22418	-5.40543	6.46528e-08	5.10741e-07	1.21179	-2.31625
BP3738	76.3935	-0.7206	0.176262	-4.08823	4.34669e-05	0.000175986	0.7206	-1.64787
BP3740	1354.29	-1.23192	0.149864	-8.22027	2.03038e-16	8.91337e-15	1.23192	-2.34879
BP3741	543.374	-1.13867	0.160938	-7.07522	1.49213e-12	3.14063e-11	1.13867	-2.20178
BP3742	161.187	-0.829454	0.177278	-4.67883	2.88513e-06	1.612e-05	0.829454	-1.77701
BP3743	3566.57	-0.794922	0.106663	-7.45264	9.14888e-14	2.55586e-12	0.794922	-1.73498
BP3744	3081.16	-1.20156	0.177855	-6.75583	1.42025e-11	2.47978e-10	1.20156	-2.29988
BP3748	6438.02	1.26427	0.31672	3.99175	6.55874e-05	0.000252569	1.26427	2.40205
BP3749	54.943	0.802849	0.21952	3.6573	0.000254884	0.000863188	0.802849	1.74454
BP3753	38570.7	1.52816	0.432162	3.53609	0.000406099	0.00130686	1.52816	2.88418
BP3754	9942.38	1.0916	0.375574	2.90649	0.00365504	0.00895689	1.0916	2.13111
BP3755	212.391	1.50949	0.406518	3.71322	0.000204636	0.000702621	1.50949	2.8471
BP3756	843.806	0.784217	0.11294	6.94366	3.82077e-12	7.24767e-11	0.784217	1.72216
BP3765	32.9587	0.656928	0.194416	3.37898	0.00072756	0.0021749	0.656928	1.57672
BP3767	143.132	-0.873326	0.235189	-3.7133	0.000204576	0.000702621	0.873326	-1.83188
BP3768	313.685	-0.644378	0.152556	-4.22387	2.4014e-05	0.000105271	0.644378	-1.56307
BP3769	97.1237	-1.47879	0.186365	-7.93494	2.10595e-15	7.89219e-14	1.47879	-2.78715
BP3773	399.864	-1.14039	0.156247	-7.29864	2.90682e-13	7.26233e-12	1.14039	-2.20441
BP3774	158.535	-1.4427	0.199696	-7.22451	5.02913e-13	1.1708e-11	1.4427	-2.7183
BP3775	111.787	-1.71411	0.229904	-7.45578	8.93395e-14	2.51872e-12	1.71411	-3.28094
BP3776	308.394	-0.884101	0.177185	-4.98971	6.04703e-07	3.92865e-06	0.884101	-1.84561
BP3777	682.448	-0.79479	0.163398	-4.86413	1.1496e-06	6.84634e-06	0.79479	-1.73482
BP3778	239.039	-0.884706	0.153023	-5.78152	7.4029e-09	7.13138e-08	0.884706	-1.84639
BP3779	130.025	-1.28645	0.17721	-7.25946	3.88628e-13	9.3301e-12	1.28645	-2.43927
BP3784	2797.75	-0.788292	0.271371	-2.90485	0.0036743	0.0089826	0.788292	-1.72703
BP3785	2552.35	-0.968232	0.283167	-3.4193	0.00062783	0.0019069	0.968232	-1.95644
BP3786	2344.7	-1.30217	0.263589	-4.94015	7.80643e-07	4.88578e-06	1.30217	-2.46599
BP3787	5271.6	-1.91481	0.333511	-5.74135	9.39256e-09	8.7998e-08	1.91481	-3.77063
BP3788	867.741	-2.21671	0.33383	-6.64023	3.13204e-11	4.96122e-10	2.21671	-4.64831
BP3789	314.08	-2.31519	0.288984	-8.01149	1.13323e-15	4.52262e-14	2.31519	-4.97671
BP3790	4510.51	-2.88448	0.495516	-5.82115	5.84428e-09	5.81212e-08	2.88448	-7.38438
BP3791	581.152	-3.12598	0.386293	-8.09225	5.85725e-16	2.49991e-14	3.12598	-8.72999
BP3792	118.531	-3.25632	0.565989	-5.75333	8.75012e-09	8.29911e-08	3.25632	-9.55542
BP3793	635.766	-3.70273	0.555741	-6.66269	2.68855e-11	4.37138e-10	3.70273	-13.0207
BP3794	653.21	-3.71737	0.529707	-7.01779	2.25413e-12	4.46899e-11	3.71737	-13.1535
BP3795	351.591	-3.72335	0.431256	-8.63373	5.93854e-18	3.09307e-16	3.72335	-13.2081
BP3796	392.263	-3.71714	0.429669	-8.65117	5.09738e-18	2.70073e-16	3.71714	-13.1514
BP3801	130.288	-1.51913	0.168465	-9.01749	1.92452e-19	1.15962e-17	1.51913	-2.86618
BP3802	499.02	-1.36053	0.188293	-7.22562	4.98823e-13	1.17014e-11	1.36053	-2.5678
BP3803	31.4785	-1.27659	0.252379	-5.05821	4.23205e-07	2.82719e-06	1.27659	-2.42265
BP3804	15.5001	-1.72643	0.371739	-4.64419	3.41406e-06	1.87682e-05	1.72643	-3.30908
BP3809	83.83	-0.597148	0.187448	-3.18567	0.00144418	0.00396955	0.597148	-1.51272
BP3811	12.5407	1.63432	0.3897	4.19379	2.74336e-05	0.000118072	1.63432	3.10441
BP3812	33.3536	-1.21978	0.284826	-4.28255	1.8476e-05	8.42072e-05	1.21978	-2.32912
BP3813	113.256	-0.620919	0.177781	-3.49261	0.000478329	0.00150759	0.620919	-1.53785
BP3818	46.9783	0.614644	0.198203	3.10108	0.00192816	0.00513007	0.614644	1.53118
BP3821	289.136	-0.847693	0.184659	-4.59058	4.4202e-06	2.35104e-05	0.847693	-1.79962
BP3822	846.515	-0.673555	0.140194	-4.80444	1.55188e-06	9.01496e-06	0.673555	-1.595
BP3827	399.865	-0.687099	0.20418	-3.36517	0.00076497	0.00226688	0.687099	-1.61004
BP3828	391.209	-1.68205	0.317348	-5.30035	1.15584e-07	8.7485e-07	1.68205	-3.20885
BP3829	293.885	-1.5083	0.302335	-4.98883	6.07466e-07	3.93828e-06	1.5083	-2.84474
BP3830	1016.75	-1.08391	0.303742	-3.56852	0.000358999	0.00116989	1.08391	-2.11978
BP3831	5569.82	-1.13344	0.315264	-3.5952	0.000324141	0.00106722	1.13344	-2.19381
BP3833	122.187	-0.671752	0.170624	-3.93703	8.2497e-05	0.00030954	0.671752	-1.59301
BP3838	195.514	0.730866	0.252317	2.89662	0.00377211	0.00919976	0.730866	1.65963
BP3842	170.72	-0.852726	0.156144	-5.46114	4.731e-08	3.85633e-07	0.852726	-1.80591
BP3843	104.606	-0.991421	0.202906	-4.88612	1.02842e-06	6.20891e-06	0.991421	-1.98814
BP3847	52.1367	1.11038	0.184883	6.00587	1.90311e-09	2.08123e-08	1.11038	2.15903
BP3848	49.0858	1.41677	0.221597	6.39347	1.62159e-10	2.22462e-09	1.41677	2.66987
BP3849	61.5813	0.693831	0.164231	4.22474	2.3922e-05	0.000105018	0.693831	1.61757
BP3853	20.1141	1.21776	0.293324	4.15161	3.30149e-05	0.000137846	1.21776	2.32586
BP3858	17.3806	-2.23954	0.456873	-4.90188	9.49247e-07	5.79927e-06	2.23954	-4.72245
BP3859	51.2081	-2.17045	0.349013	-6.21881	5.00934e-10	6.18221e-09	2.17045	-4.50163
BP3860	16.4657	-2.41727	0.380076	-6.35996	2.01803e-10	2.70803e-09	2.41727	-5.34158
BP3861	40.6998	-1.19069	0.204893	-5.81128	6.19959e-09	6.1062e-08	1.19069	-2.28262
BP3862	440.375	-1.1903	0.183428	-6.4892	8.6291e-11	1.28103e-09	1.1903	-2.282
BP3866	528.233	0.607609	0.108332	5.60878	2.03755e-08	1.78897e-07	0.607609	1.52373
BP3867	93.8823	-1.64945	0.310288	-5.31587	1.06149e-07	8.09416e-07	1.64945	-3.13714
BP3868	11.0132	-1.95747	0.656076	-2.9836	0.00284877	0.00718742	1.95747	-3.8838
BP3870	513.393	0.585813	0.190092	3.08173	0.00205803	0.00541241	0.585813	1.50088
BP3871	786.608	-2.71622	0.332373	-8.17221	3.02788e-16	1.31052e-14	2.71622	-6.5715
bprB	1333.92	0.995773	0.204902	4.85975	1.17534e-06	6.98613e-06	0.995773	1.99415
bprJ	15.3893	1.16037	0.28894	4.01595	5.92072e-05	0.000230893	1.16037	2.23515
bprM	14.0983	0.720592	0.300521	2.39781	0.0164936	0.0331273	0.720592	1.64786
bprM'	235.322	0.785683	0.163093	4.81739	1.45448e-06	8.49737e-06	0.785683	1.72391
BPs02	234805	0.795013	0.183819	4.32497	1.52552e-05	7.03891e-05	0.795013	1.73509
BPt01	5545.48	1.17756	0.259218	4.54275	5.55264e-06	2.85753e-05	1.17756	2.26194
BPt02	1158.04	0.768316	0.221966	3.46141	0.000537358	0.00166798	0.768316	1.70328
BPt03	1686.58	0.878781	0.22966	3.82644	0.000130008	0.000465093	0.878781	1.83882
BPt04	1765.68	0.853549	0.218742	3.90209	9.53656e-05	0.000351389	0.853549	1.80694
BPt05	37.2107	1.14757	0.197442	5.8122	6.16574e-09	6.09238e-08	1.14757	2.21541
BPt08	41.7373	0.61306	0.203123	3.01817	0.00254307	0.00650697	0.61306	1.5295
BPt09	1837.2	1.00133	0.187747	5.33342	9.63818e-08	7.46048e-07	1.00133	2.00185
BPt11	1027.23	0.823438	0.196577	4.18889	2.80327e-05	0.000119812	0.823438	1.76962
BPt18	118.53	0.792139	0.255388	3.1017	0.00192411	0.00512374	0.792139	1.73164
BPt20	498.204	0.976607	0.168737	5.78773	7.13422e-09	6.9378e-08	0.976607	1.96783
BPt21	36.9599	1.03953	0.248778	4.17852	2.93406e-05	0.000124535	1.03953	2.05555
BPt24	109.363	1.08739	0.286407	3.79667	0.000146651	0.0005222	1.08739	2.1249
BPt29	47.5595	1.42181	0.261689	5.4332	5.53525e-08	4.44121e-07	1.42181	2.67921
BPt36	24.1458	0.667602	0.250847	2.6614	0.00778175	0.0172784	0.667602	1.58843
BPt37	22.0241	1.00278	0.243458	4.11891	3.80676e-05	0.000155768	1.00278	2.00386
BPt38	116.851	1.06762	0.208682	5.116	3.12077e-07	2.17483e-06	1.06762	2.09597
BPt47	125.86	0.706771	0.288586	2.44908	0.0143222	0.029244	0.706771	1.63215
BPt50	325.816	-1.44313	0.286502	-5.03708	4.72697e-07	3.13199e-06	1.44313	-2.7191
