# Supplementary material for: RNase III and RNase E Influence Posttranscriptional Regulatory Networks Involved in Virulence Factor Production, Metabolism, and Regulatory RNA Processing in Bordetella pertussis
Source: mSphere. 2021 Aug 18;6(4):e00650-21. doi: 10.1128/mSphere.00650-21 (PMC8386462; doi:10.1128/mSphere.00650-21)
Supplement: TABLE S2 [file msphere.00650-21-st002.xlsx]

## Sheet: Table S2
Table S2. Genes up regulated by BvgAS found to be differentially expressed in the endonuclease mutants 1. Moon, K., et al. (2017). "The BvgAS Regulon of Bordetella pertussis." mBio 8(5): e01526-01517.
Bvg UP regulated (1)			Gene loci in BvgUP found DE in BPrncD45A					Gene loci in BvgUP found DE in BPrneΔCT
Gene			Gene	pvalue	FC			gene	pvalue	FC
BP0059			rpoN_1	2.39481e-08	1.60699			BP0130	9.84078e-05	-1.8884
htpG			BP0178	7.42357e-07	1.57156			BP0178	1.82141e-06	-1.5617
BP0075			thiC	7.02262e-08	1.91749			BP0179	5.3539e-15	-1.77209
ampD			cydA	4.46791e-19	2.25103			thiC	1.92243e-09	2.06246
BP0130			BP0271	7.65016e-09	1.8026			sphB1	1.53103e-35	-2.74179
rpoN_1			BP0350	2.27046e-13	3.83973			BP0356	1.16434e-09	2.22201
BP0178			BP0356	2.13514e-09	2.20523			ldh	4.63586e-15	-2.813
BP0179			mrdB	0.00039579	-1.80482			BP0380	9.62761e-09	-2.65037
thiC			ldh	5.24445e-07	1.93213			BP0397	2.81592e-27	5.68665
sphB1			BP0380	1.589e-05	2.07747			BP0398	1.43116e-38	5.83253
cydA			BP0397	1.31853e-06	-2.22524			BP0399	5.826e-37	5.68445
BP0267			BP0398	2.34674e-06	-1.96456			BP0450	2.04511e-10	1.66741
BP0271			hemC_1	1.17689e-15	2.89531			hemC_1	5.36878e-20	-3.6582
BP0350			BP0499	1.21973e-40	3.67251			BP0483	2.92375e-11	-1.68457
BP0356			BP0500	1.62175e-29	4.08692			BP0499	8.03069e-89	-8.99035
BP0366			BP0535	1.26557e-05	1.81424			BP0500	2.46633e-69	-9.44825
mrdB			BP0564	0.00202786	3.50937			BP0529	5.1867e-06	2.80207
ldh			BP0741	1.73064e-08	1.99223			BP0535	8.95072e-29	-4.62603
BP0380			BP0744	1.02393e-16	1.89819			BP0564	0.000167672	4.55771
BP0397			BP0922	5.80559e-10	3.51217			BP0744	1.779e-16	-1.91043
BP0398			ihfB	5.66588e-05	1.95255			cyaC	7.62151e-06	-2.26221
BP0399			ackA	0.0124959	1.93541			cyaA	6.65856e-26	-2.40124
BP0450			BP1005	0.00968743	2.54323			cyaB	4.15251e-11	-2.06026
hemC_1			bipA	2.63302e-10	-2.44171			cyaD	6.37205e-12	-1.83217
BP0483			fim2	0.00280937	-1.59646			cyaE	1.91522e-09	-2.32737
BP0499			BP1188	3.85509e-06	2.58029			cyaX	4.60999e-06	-2.07133
BP0500			tcfA	1.22508e-10	2.10602			bfrD	6.10937e-121	-4.22292
BP0501			BP1203	2.40409e-47	3.52387			ihfB	1.25751e-05	2.06279
BP0529			BP1204	2.47245e-29	2.57212			ackA	0.0127115	1.9298
BP0535			BP1205	7.87604e-14	2.07546			prn	2.44226e-09	-1.63141
BP0564			pdxK	1.20063e-07	2.98328			bipA	2.41511e-18	3.42402
BP0580			BP1586	0.000437297	1.60842			BP1118	7.80334e-07	-2.93264
BP0597			phg	1.03786e-20	2.51737			fim2	1.32515e-23	-4.84478
BP0703			bvgA	1.65872e-07	1.88113			BP1127	1.8133e-06	1.78571
BP0705			fimB	8.42942e-07	1.83276			BP1175	5.5273e-36	-3.55371
BP0741			fimC	1.56912e-08	1.62012			tcfA	9.25866e-178	-27.6855
BP0744			BP2015	3.80811e-07	1.53749			BP1203	3.08887e-19	-2.2792
cyaC			BP2141	2.41247e-08	1.98717			BP1204	4.77441e-23	-2.50341
cyaA			BP2146	3.94688e-08	1.80562			BP1205	5.02128e-12	-2.10996
cyaB			BP2147	5.07291e-73	3.17942			BP1251	2.99939e-30	-5.56071
cyaD			BP2170	4.76968e-05	-2.98951			BP1252	6.49256e-19	-2.48374
cyaE			BP2172	8.89006e-05	-2.11168			pdxK	8.18763e-06	2.50371
cyaX			BP2196	4.36052e-21	1.58977			BP1495	1.05633e-21	-5.34117
ilvH			BP2226	1.78073e-05	1.57923			BP1496	3.24366e-40	-4.95788
bfrD			BP2230	0.015671	-1.73043			BP1512	3.46133e-05	-1.61763
BP0922			BP2231	0.000180862	-2.60087			BP1760	1.46892e-33	-4.57545
ihfB			BP2232	3.58579e-48	3.52656			bvgS	3.19765e-14	-2.25409
ackA			brpL	9.59172e-07	1.67518			bvgA	2.30936e-13	-2.42436
BP1005			bscC	7.03835e-08	-4.22306			fimB	4.59196e-12	-2.34861
prn			bscW	3.53853e-05	-4.49388			fimC	1.15618e-13	-1.8869
cysG			bscU	6.8856e-06	-3.34921			fimD	4.19583e-35	-2.28954
bipA			bscT	0.000191076	-2.71276			fhaC	5.64686e-31	-2.10452
BP1113			bscS	0.000332686	-2.54233			BP2015	1.76666e-18	-2.21737
BP1118			bscR	0.000511122	-2.42194			BP2141	7.1208e-10	-2.19098
fim2			bscN	0.00136955	-2.61222			BP2142	9.65532e-07	-1.60367
BP1127			bscL	0.0155592	-2.09663			BP2147	1.8592e-63	-3.50215
BP1175			BP2255	0.0200174	1.60715			BP2167	3.64179e-10	2.2261
aspC			bsp22	0.015035	1.74856			BP2172	0.00109566	1.65248
BP1188			bscE	3.45955e-05	-2.48674			BP2183	2.37944e-22	-3.63696
btr			bscF	0.000196632	-2.37783			BP2196	1.04967e-17	-1.53258
bapB			BP2265	1.22581e-53	6.68335			BP2225	5.83076e-07	-1.64373
tcfA			vag8	1.65243e-19	3.99528			BP2226	6.61976e-53	-5.52282
BP1202			BP2374	2.40948e-05	4.35977			BP2227	8.60376e-34	-6.10877
BP1203			bcr	0.0005969	2.33966			alr	4.55157e-22	-6.11263
BP1204			BP2486	9.28819e-07	1.52108			BP2229	7.75592e-22	-3.4389
BP1205			fhaS	0.00125399	-2.04333			BP2230	5.36753e-19	-8.63534
BP1251			fimX	1.24391e-08	1.89336			BP2231	8.41001e-20	-13.2369
BP1252			bapC	0.000419499	1.62205			BP2232	4.32261e-88	-8.04542
BP1259			BP2813	3.9939e-05	1.67216			BP2233	2.81707e-48	-12.0205
BP1289			BP2924	5.47357e-06	1.78982			brpL	2.21462e-83	-8.21869
BP1316			BP2925	3.12424e-09	1.77271			bscC	1.28009e-17	-9.95632
pdxK			BP2926	0.00586069	-1.6099			bscW	6.9569e-14	-27.149
flgA			BP2927	6.20384e-07	-3.20985			bscU	4.38032e-19	-11.8101
hemN			cyoD	0.00779014	1.61882			bscT	1.30794e-17	-11.2064
BP1495			cyoB	0.000334329	2.05475			bscS	5.0156e-18	-15.3457
BP1496			BP2935	0.000108395	1.81563			bscR	1.20612e-18	-10.2681
BP1512			BP2936	0.00146591	1.63833			bscQ	8.40365e-26	-7.42348
BP1585			grp	0.00956266	-1.53324			bscP	2.44956e-18	-4.74678
BP1586			BP3011	0.0158056	-1.76187			bscO	1.13038e-39	-6.13791
BP1610			BP3137	5.35633e-07	-1.82346			bscN	6.06852e-12	-8.14887
BP1652			BP3140	4.21733e-12	1.68124			bscL	5.61845e-14	-11.2584
pcm			BP3224	0.00815607	2.04619			bscK	1.33242e-10	-6.87629
BP1760			BP3302	4.16331e-06	6.84781			bscJ	2.79838e-11	-5.26156
phg			BP3303	1.21698e-10	2.62561			bscI	3.61591e-17	-9.35075
BP1790			ompQ	7.68561e-24	2.25399			bcr4	7.28184e-15	-10.6842
BP1793			BP3437	0.00109701	-1.56957			bcrH2	7.09902e-14	-7.31573
lexA			dnt	0.000103815	1.65607			bopB	1.43798e-12	-5.02598
BP1870			BP3441	0.000203103	3.99729			bopD	1.07586e-22	-8.95589
bvgR			brkA	8.25607e-16	2.38504			bcrH1	1.43855e-17	-8.43633
bvgS			BP3603	1.04705e-24	4.57942			BP2255	6.04701e-21	-7.67883
bvgA			nadC	0.00287276	-1.53939			bsp22	1.05703e-20	-8.75018
fhaB			BP3733	5.40888e-08	1.9773			bopN	4.91842e-13	-8.28334
fimA			BP3755	0.000204636	2.8471			BP2258	8.69993e-11	-11.4892
fimB			ptxB	0.0036743	-1.72703			BP2259	1.05466e-08	-5.59242
fimC			ptxD	0.00062783	-1.95644			bcrD	1.703e-18	-4.11599
fimD			ptxE	7.80643e-07	-2.46599			bscD	9.98722e-16	-3.05068
fhaC			ptxC	9.39256e-09	-3.77063			bscE	7.75767e-22	-8.4012
BP2015			ptlA	3.13204e-11	-4.64831			bscF	1.25605e-15	-6.50144
BP2086			ptlB	1.13323e-15	-4.97671			BP2265	3.54462e-26	-4.07567
BP2141			ptlC	5.84428e-09	-7.38438			vag8	1.8527e-134	-48.2235
BP2142			ptlD	5.85725e-16	-8.72999			BP2374	0.00174341	2.97875
BP2146			ptlI	8.75012e-09	-9.55542			BP2486	1.92064e-89	-6.31294
BP2147			ptlE	2.68855e-11	-13.0207			fhaS	4.36071e-08	-3.35942
BP2167			ptlF	2.25413e-12	-13.1535			fimX	3.62549e-35	-4.72482
BP2168			ptlG	5.93854e-18	-13.2081			bapC	1.86648e-33	-5.23989
BP2169			ptlH	5.09738e-18	-13.1514			BP2817	5.00603e-15	2.04374
BP2170			BP3818	0.00192816	1.53118			fhaL	9.67669e-34	-3.07921
BP2172			BP3847	1.90311e-09	2.15903			BP2924	8.31726e-94	-14.043
BP2183			BP3849	2.3922e-05	1.61757			BP2925	7.53355e-151	-12.8093
BP2196			BP3867	1.06149e-07	-3.13714			BP2926	2.95883e-37	-11.7469
BP2206			BP3868	0.00284877	-3.8838			BP2927	4.91681e-36	-21.7375
BP2216								cyoD	4.66115e-09	2.85169
BP2225								cyoB	8.1613e-05	2.20455
BP2226								BP3007	4.74133e-09	-1.83893
BP2227								grp	1.2726e-07	-2.38194
alr								BP3009	6.27759e-13	-1.89037
BP2229								BP3011	2.05438e-07	-3.54405
BP2230								BP3140	9.40377e-15	-1.8036
BP2231								BP3303	0.000393454	-1.72266
BP2232								ompQ	1.11849e-73	-4.39966
BP2233								dnt	2.64083e-33	-4.80268
brpL								brkA	2.8321e-34	-3.74225
bscC								BP3561	3.33054e-19	-2.39637
bscW								BP3603	0.000329086	-1.97327
bscU								nadC	7.46237e-07	-2.00183
bscT								BP3764	0.00024571	1.5165
bscS								ptxA	7.0743e-29	-3.94825
bscR								ptxB	7.71105e-05	-2.10222
bscQ								ptxD	1.06591e-09	-3.30939
bscP								ptxE	1.02946e-11	-3.46148
bscO								ptxC	8.91662e-09	-3.77529
bscN								ptlA	6.75755e-07	-3.13581
bscL								ptlB	1.11144e-10	-3.54758
bscK								ptlC	3.767e-05	-4.11393
bscJ								ptlD	5.25093e-09	-4.69002
bscI								ptlI	3.34058e-07	-7.09128
bcr4								ptlE	1.11281e-06	-6.43877
bcrH2								ptlF	8.19952e-07	-6.02194
bopB								ptlG	2.12399e-08	-5.1282
bopD								ptlH	3.58135e-10	-6.23979
bcrH1								BP3818	7.91123e-05	1.66573
BP2255								mutY	4.71288e-12	-1.9007
bsp22								BP3847	1.02554e-06	-2.02667
bopN								BP3867	0.00375503	-1.81046
BP2258
BP2259
BP2260
bcrD
bscD
bscE
bscF
BP2265
BP2281
BP2285
maf_1
vag8
BP2374
bcr
kdpD
kdpE
BP2486
fhaS
fimX
amtB
bapC
BP2813
BP2817
BP2896
fhaL
BP2919
BP2924
BP2925
BP2926
BP2927
BP2928
cyoD
cyoB
BP2934
BP2935
BP2936
BP2958
BP3007
grp
BP3009
BP3011
BP3052
BP3137
BP3140
ureJ
BP3191
BP3224
BP3235
atpC
BP3302
BP3303
BP3314
BP3359
BP3361
ompQ
BP3437
dnt
BP3441
ribH
brkA
BP3535
argG
BP3540
BP3561
BP3603
nadC
BP3733
BP3755
BP3757
BP3758
BP3764
ptxA
ptxB
ptxD
ptxE
ptxC
ptlA
ptlB
ptlC
ptlD
ptlI
ptlE
ptlF
ptlG
ptlH
BP3814
BP3818
mutY
BP3847
BP3849
BP3867
BP3868
BP3869
