# Supplementary material for: RNase III and RNase E Influence Posttranscriptional Regulatory Networks Involved in Virulence Factor Production, Metabolism, and Regulatory RNA Processing in Bordetella pertussis
Source: mSphere. 2021 Aug 18;6(4):e00650-21. doi: 10.1128/mSphere.00650-21 (PMC8386462; doi:10.1128/mSphere.00650-21)
Supplement: TABLE S3 [file msphere.00650-21-st003.xlsx]

## Sheet: Table S3
Table S3. Genes down regulated by BvgAS found to be differentially expressed in the endonuclease mutants 1. Moon, K., et al. (2017). "The BvgAS Regulon of Bordetella pertussis." mBio 8(5): e01526-01517.
Bvg DOWN regulated (1)			Gene loci in BvgUP found DE in BPrncD45A					Gene loci in BvgUP found DE in BPrneΔCT
Gene			Gene	pvalue	FC			gene	pvalue	FC
BP0051			bplD	3.18024e-07	-1.894			BP0120	6.58964e-05	-3.01751
BP0053			BP0120	5.97639e-11	-6.60106			BP0121	4.27557e-07	-3.66232
bplF			BP0121	1.58908e-13	-6.77305			BP0122	0.00479367	-1.92681
bplD			BP0122	1.72278e-08	-3.81683			BP0128	8.45557e-11	-4.15981
bplC			BP0128	0.0021327	-1.94649			BP0134	0.00038803	1.89994
bplA			BP0247	0.00116602	1.66636			BP0247	8.9828e-10	2.61728
BP0120			BP0301	4.40226e-08	-2.32251			BP0304	0.00268185	1.88472
BP0121			BP0302	7.27691e-06	-2.00799			fabG_1	0.00609042	-1.62207
BP0122			BP0304	5.25267e-06	-3.56946			BP0507	0.00044905	-1.54028
BP0126			BP0333	3.25641e-07	-1.69085			BP0521	8.72414e-06	-1.52084
BP0127			BP0353	0.000862683	-2.54834			BP0546	4.53101e-09	-1.82877
BP0128			fabG_1	8.18447e-12	-3.8674			BP0598	8.213e-12	-1.60176
BP0129			BP0507	4.1821e-25	-5.15946			BP0622	0.000161346	-2.33106
BP0134			BP0521	1.94399e-10	-1.89914			BP0624	0.00184728	1.55728
BP0247			BP0543	0.00235621	1.82032			BP0625	6.04897e-13	2.37302
BP0250			BP0598	1.79199e-09	-1.52054			BP0627	1.26917e-15	2.50105
petA			BP0622	0.00149468	-2.0906			BP0628	2.19937e-13	2.24224
BP0286			BP0624	0.000113277	-1.74611			pdhA	4.44408e-11	2.13276
BP0292			BP0658	0.00579467	-1.78919			BP0636	0.00678123	2.14853
BP0301			BP0682	0.0246257	-1.53068			BP0661	7.9838e-08	1.64625
BP0302			BP0721	3.59706e-79	-5.192			BP0670	1.37891e-07	-2.96928
BP0304			BP0722	2.78003e-41	-5.28554			BP0671	2.41806e-07	-4.0993
BP0333			BP0723	2.53981e-24	-3.27623			BP0722	1.74376e-15	2.1424
BP0353			BP0878	7.80885e-13	-2.13696			BP0723	7.05919e-20	2.53729
BP0440			BP1229	7.40141e-13	-1.96365			BP1192	2.32641e-13	-1.9062
BP0442			livF_2	2.2087e-12	-4.90769			BP1229	4.07586e-26	-2.65261
fabG_1			livG_2	1.57465e-11	-4.64176			BP1242	1.16739e-18	1.9138
BP0507			livH_2	2.10825e-12	-4.72338			livF_2	0.000631639	-2.06051
BP0520			livJ_1	3.17882e-11	-4.30842			livG_2	0.023216	-1.61516
BP0521			livJ_2	7.261e-07	-1.65042			livH_2	3.08096e-05	-2.43014
BP0543			mmsB	0.00234635	-1.69438			livJ_1	6.32986e-10	-3.85756
BP0546			BP1448	0.00128362	-2.11171			livJ_2	4.1009e-10	-1.87721
BP0598			BP1531	2.82445e-05	-1.95816			BP1302	5.07129e-09	-2.00523
lpdA_1			BP1532	1.08495e-15	-8.48362			BP1445	0.000699242	-1.54397
BP0619			BP1533	3.58204e-13	-7.86351			mmsB	3.69316e-07	-2.38394
BP0620			BP1534	2.80366e-13	-8.37556			BP1448	0.000264009	-2.24492
BP0621			BP1565	0.000459876	-1.52868			BP1532	0.0093997	-1.9506
BP0622			BP1619	6.38152e-19	-4.05845			BP1534	0.0121827	-1.98455
BP0623			kpsM	1.62851e-14	-7.91225			fim3	1.52746e-18	-3.21952
BP0624			kpsT	5.05887e-11	-8.2356			BP1619	4.33427e-09	-2.42147
BP0625			kpsE	5.39206e-17	-6.43709			kpsM	2.1271e-16	-7.63917
BP0626			wbpT	7.78559e-13	-8.03023			kpsT	1.56991e-14	-10.5481
BP0627			wza	1.42634e-12	-9.03803			kpsE	3.17115e-24	-9.68431
BP0628			wcbA	4.94755e-08	-3.18928			wbpT	1.18246e-15	-9.07597
pdhA			BP1704	3.54196e-14	-11.576			wza	3.41501e-12	-5.15161
BP0635			BP1705	2.21655e-22	-7.83904			wcbA	1.19143e-10	-3.59203
BP0636			BP1736	1.58409e-10	-2.18296			BP1704	7.00196e-17	-11.7663
BP0658			BP1737	1.21138e-13	-2.38694			BP1705	6.40933e-14	-4.72955
BP0661			BP1738	0.000162451	-1.72722			BP1736	4.91027e-18	-2.84755
glmS			cphA_1	3.49187e-05	-2.117			BP1737	3.95552e-22	-3.01747
BP0670			ugpB_2	2.85363e-13	-2.01529			BP1738	2.05683e-18	-3.56171
BP0671			BP1886	2.31035e-11	-2.95532			BP1886	1.92599e-11	-2.90526
BP0673			BP1887	1.1401e-07	-2.41739			BP1887	2.24302e-12	-3.20883
BP0674			BP1900	5.16555e-07	-2.53125			BP1900	1.9969e-11	-3.41553
BP0682			BP1920	0.00235568	-1.96499			BP1919	0.00807278	2.26429
BP0683			BP1990	3.60274e-06	-3.56972			BP1990	0.0084743	1.69377
BP0684			BP1991	5.38868e-13	-8.70373			BP1995	0.00053226	1.93399
BP0684A			BP1995	2.5553e-06	-4.03886			BP2019	1.81134e-09	-3.92214
BP0685			BP1996	8.49024e-07	-3.12329			BP2020	3.05967e-25	-3.9932
BP0686			BP2001	3.56356e-06	-3.64303			BP2067	1.39269e-09	-1.90724
BP0721			BP2003	3.83233e-09	-3.46044			BP2068	3.03888e-05	-2.09955
BP0722			BP2019	0.000472553	-2.17684			BP2070	0.00195818	-2.26119
BP0723			BP2020	4.06063e-08	-2.05817			BP2090	2.96997e-12	-2.92448
BP0808			BP2067	1.34604e-06	-1.68211			BP2098	1.20057e-05	-2.78982
argH_1			BP2068	1.96867e-10	-3.12275			BP2132	4.3969e-20	-3.39303
BP0833			BP2070	0.000748625	-2.5773			BP2133	1.84742e-05	-2.20539
vir-18			BP2090	1.23032e-09	-2.70678			BP2134	0.00298613	-1.83698
BP0875			BP2094	0.00637299	1.7973			BP2158	0.000542999	-1.98604
BP0877			BP2098	0.000324229	-2.40489			BP2218	2.52331e-05	1.53668
BP0878			BP2099	0.0194836	1.81122			BP2219	0.0120337	-1.50923
BP0900			BP2132	2.53826e-05	-1.74741			BP2271	5.86647e-12	-6.15007
BP0901			BP2158	0.00183128	-1.89768			BP2352	1.63863e-05	-2.46521
BP0902			BP2219	2.23773e-06	-2.20249			prpC	1.65996e-06	-2.26961
mrcA			BP2271	2.33442e-10	-5.46816			BP2413	0.0127343	-1.70662
BP0931			BP2295	0.000201505	-4.20416			BP2418	5.0516e-07	-2.66929
BP1074			BP2352	3.28973e-08	-3.24341			mucD	1.49724e-13	-1.86313
BP1192			prpC	2.79882e-07	-2.55926			vrg-6	7.19504e-17	-2.24462
BP1229			acnA_2	2.34733e-05	-2.0602			BP2487	4.23989e-07	-2.86099
BP1241			BP2413	1.47811e-08	-3.41536			BP2569	5.56957e-08	-1.93996
BP1242			BP2414	0.0147196	1.69356			BP2638	3.82715e-07	-4.65093
BP1256			mucD	5.66667e-19	-2.13649			BP2640	0.00149802	-2.66409
livF_2			BP2496	5.83364e-05	-1.7718			BP2642	0.0140106	-1.88234
livG_2			BP2558	0.000325578	-2.27353			BP2647	4.21944e-14	-4.21157
livH_2			BP2569	4.43033e-07	-1.87829			BP2648	2.25545e-09	-2.74635
livJ_1			BP2638	2.04532e-15	-12.2909			BP2649	3.49602e-10	-2.26772
livJ_2			BP2639	8.57892e-06	-8.96251			BP2652	0.000263751	-1.6086
BP1302			BP2640	7.54553e-05	-3.86703			BP2669	0.00140859	-2.92355
BP1303			BP2642	0.000255333	-2.71683			paaK	7.11288e-06	-3.04534
BP1310			BP2644	4.64406e-05	-1.90955			paaI	0.00413307	-1.74061
BP1312			BP2647	1.69549e-09	-3.21493			BP2678	0.00173476	-1.92917
BP1313			BP2648	6.29293e-06	-2.17652			BP2735	0.00997777	1.50347
BP1322			BP2661	5.77336e-07	-2.83204			BP2757	0.00200044	-1.82405
BP1445			BP2662	2.84722e-07	-3.38286			BP2780	5.39517e-05	-1.9431
BP1446			BP2669	0.000112427	-4.09624			BP2782	4.41031e-48	-5.81233
mmsB			BP2671	6.95972e-06	-2.61274			glcF	0.00589305	-2.01668
BP1448			paaK	7.51301e-10	-4.84937			glcE	0.00207804	-2.05802
BP1531			paaI	1.72576e-11	-4.28098			glcD	0.000902622	-1.71864
BP1532			BP2678	2.2016e-08	-3.38368			BP2991	2.91877e-24	-4.66994
BP1533			paaC	0.000455638	-1.61582			BP3050	5.62857e-13	-5.58716
BP1534			paaB	0.0216204	-1.52442			BP3088	1.37607e-19	-1.93514
BP1565			BP2692	6.37239e-12	-2.21519			BP3131	5.23027e-06	-2.10566
vrgX			BP2730	0.0147114	-2.40643			BP3156	1.66993e-08	1.88872
fim3			BP2757	0.00278568	-1.79154			BP3157	7.50181e-11	1.63963
BP1581			BP2780	2.9665e-07	-2.59854			BP3160	0.000265795	1.67467
BP1615			BP2782	1.55031e-29	-3.9686			BP3218	0.000309092	-1.73965
tviD			fadD	4.963e-08	-2.27173			BP3219	0.00111563	-1.99816
BP1619			BP2873	5.47344e-05	-1.77734			BP3237	1.14556e-08	-2.64833
BP1620			glcF	7.35835e-12	-7.02093			BP3244	0.0170062	-1.88876
kpsM			glcE	2.28042e-07	-3.57324			BP3440	3.99817e-07	-4.01103
kpsT			glcD	2.42799e-09	-2.71607			BP3481	9.69823e-06	-2.7213
kpsE			BP2991	6.12635e-08	-2.26147			BP3497	2.91921e-05	-2.43146
wbpT			BP3050	2.79834e-08	-3.79131			BP3498	6.95953e-07	-2.40541
vipC			BP3062	7.52957e-14	-4.70064			BP3499	0.000114649	-1.87557
wza			BP3161	0.0079835	-1.62449			BP3500	6.62921e-07	-2.41286
wbpO_1			BP3218	5.76164e-06	2.00244			vrg-24	4.09008e-06	-2.49302
wbpP			minD	3.29804e-05	-1.51641			BP3517	9.76616e-06	-1.99175
wcbA			BP3237	0.00591885	-1.60004			BP3518	0.00258372	-1.67941
wcbO			BP3244	1.15086e-05	-3.81235			BP3568	8.06601e-06	-4.81123
BP1634			BP3440	9.51463e-17	-9.88621			BP3569	1.18743e-05	-4.9298
BP1690			BP3481	0.000841948	-2.13422			BP3570	8.10097e-08	-6.10679
BP1702			BP3497	3.22077e-15	-6.61802			BP3575	3.53353e-08	-13.5462
BP1704			BP3498	6.22556e-18	-5.608			BP3576	1.05639e-07	-11.3278
BP1705			BP3499	4.21223e-14	-3.71532			BP3672	7.11032e-06	1.51078
BP1736			BP3500	1.64192e-23	-6.4633			BP3689	1.34282e-09	-2.12582
BP1737			vrg-24	6.45086e-24	-8.63881			BP3701	5.13805e-06	-2.65341
BP1738			BP3568	5.887e-09	-7.8839			BP3702	0.000161145	-2.39848
cphA_1			BP3569	6.361e-09	-10.0709			BP3703	1.38665e-06	-2.77707
cspA_2			BP3570	4.95881e-11	-10.4905			BP3704	7.98713e-14	-4.52133
dadA_1			BP3575	5.43943e-07	-10.7089			BP3705	7.19563e-13	-4.86228
ugpB_2			BP3576	5.68816e-05	-6.29501			BP3706	9.6226e-19	-9.84059
BP1886			BP3671	8.62721e-08	-2.42266			BP3707	7.87302e-30	-14.9499
BP1887			BP3672	7.96524e-07	-1.67957			BP3708	3.69761e-22	-6.05639
BP1900			BP3689	2.23458e-15	-2.68709			BP3709	1.64499e-11	-4.15614
BP1915			BP3701	0.000164112	-2.35114			BP3715	0.00558158	-2.17391
BP1916			BP3702	0.00284825	-2.07238			ctaD	3.37937e-09	1.53953
BP1917			BP3703	0.00554843	-1.80533			BP3750	1.20359e-10	2.0251
BP1919			BP3704	2.01929e-05	-2.26499			adhI	5.14909e-08	1.80803
BP1920			BP3705	1.99864e-06	-2.85957			BP3829	0.00428558	-1.80241
BP1990			BP3706	4.14568e-15	-9.2873			BP3830	6.7147e-07	-2.84221
BP1991			BP3707	3.34057e-15	-5.56862			BP3831	1.26357e-12	-4.71734
BP1995			BP3708	0.00319849	-1.68693			BP3856	0.00178912	-1.64163
BP1996			BP3715	0.00111892	-2.76219			BP3858	0.000366693	-2.6901
BP1998			colII	2.03038e-16	-2.34879			BP3859	0.000828827	-2.08905
BP2000			ctaD	9.14888e-14	-1.73498			BP3860	2.49745e-06	-2.67809
BP2001			BP3744	1.42025e-11	-2.29988			BP3862	4.21885e-06	-1.77325
BP2003			BP3749	0.000254884	1.74454
BP2019			BP3802	4.98823e-13	-2.5678
BP2020			BP3829	6.07466e-07	-2.84474
BP2028			BP3830	0.000358999	-2.11978
BP2067			BP3831	0.000324141	-2.19381
BP2068			BP3858	9.49247e-07	-4.72245
BP2069			BP3859	5.00934e-10	-4.50163
BP2070			BP3860	2.01803e-10	-5.34158
BP2089			BP3862	8.6291e-11	-2.282
BP2090			BP3871	3.02788e-16	-6.5715
BP2091
BP2092
BP2093
BP2094
BP2096
BP2097
BP2098
BP2099
BP2132
BP2133
BP2134
BP2139
BP2148
BP2149
BP2150
BP2158
BP2210
BP2218
BP2219
BP2271
emrB
BP2295
BP2350
BP2352
prpC
acnA_2
BP2387
BP2413
BP2414
BP2418
mucD
mucB
vrg-6
BP2487
BP2493
BP2496
BP2558
BP2569
BP2571
BP2596
BP2617
BP2638
BP2639
BP2640
BP2641
BP2642
BP2642A
BP2644
BP2646
BP2647
BP2648
BP2649
BP2650
BP2652
BP2661
BP2662
BP2669
BP2671
paaK
paaI
BP2678
paaC
paaB
BP2692
BP2729
BP2730
BP2731
BP2732
BP2735
BP2757
BP2775
BP2779
BP2780
BP2782
fadD
BP2866
BP2873
BP2886
BP2902
glcF
glcE
glcD
BP2963
BP2980
BP2982
BP2991
BP3050
BP3062
BP3088
BP3131
wbpO2
BP3156
BP3157
mmsA
BP3160
BP3161
BP3162
BP3165
BP3218
BP3219
BP3221
minD
BP3237
BP3244
BP3277
vrg-73
BP3301
BP3306
BP3307
BP3440
BP3479
BP3481
BP3497
BP3498
BP3499
BP3500
vrg-24
BP3517
BP3518
BP3568
BP3569
BP3570
BP3575
BP3576
BP3592
BP3671
BP3672
BP3679
BP3685
BP3689
BP3701
BP3702
BP3703
BP3704
BP3705
BP3706
BP3707
BP3708
BP3709
BP3714
BP3715
BP3716
BP3717
BP3723
BP3729
glmU
colII
ctaD
BP3744
BP3749
BP3750
adhI
BP3802
BP3805
BP3829
BP3830
BP3831
ftsE
BP3834
BP3835
BP3856
BP3857
BP3858
BP3859
BP3860
BP3862
BP3871
