# Supplementary material for: RNase III and RNase E Influence Posttranscriptional Regulatory Networks Involved in Virulence Factor Production, Metabolism, and Regulatory RNA Processing in Bordetella pertussis
Source: mSphere. 2021 Aug 18;6(4):e00650-21. doi: 10.1128/mSphere.00650-21 (PMC8386462; doi:10.1128/mSphere.00650-21)
Supplement: TABLE S4 [file msphere.00650-21-st004.xlsx]

## Sheet: Table S4
Table S4. Well characterised virulence factors found to be differentially expressed in the endonuclease mutants 1. Moon, K., et al. (2017). "The BvgAS Regulon of Bordetella pertussis." mBio 8(5): e01526-01517.
Well characterised Virulence Associated Genes (VAGS; (1))				well characterised VAGs found to be DE in BPrncD45A						well characterised VAGs found to be DE in BPrneΔCT
Locus_tag	Product			Locus_tag	Gene	pvalue	FC			Locus_tag	Gene	pvalue	FC
BP0216	shpB1: autotransporter subtilisin-like protease			BP3795	ptlG	5.93854e-18	-13.2081			BP2315	vag8	1.8527e-134	-48.2235
BP0758	cyaC: cyclolysin-activating lysine-acyltransferase			BP3794	ptlF	2.25413e-12	-13.1535			BP1201	tcfA	9.25866e-178	-27.6855
BP0760	cyaA: bifunctional hemolysin-adenylate cyclase			BP3796	ptlH	5.09738e-18	-13.1514			BP2236	bscW	6.9569e-14	-27.149
BP0761	cyaB: cyclolysin secretion ATP-binding protein			BP3793	ptlE	2.68855e-11	-13.0207			BP2239	bscS	5.0156e-18	-15.3457
BP0762	cyaD: cyclolysin secretion protein			BP3792	ptlI	8.75012e-09	-9.55542			BP2237	bscU	4.38032e-19	-11.8101
BP0763	cyaE: cyclolysin secretion protein			BP3791	ptlD	5.85725e-16	-8.72999			BP2258	BP2258	8.69993e-11	-11.4892
BP0856	bfrD: Ton-B dependent receptor for iron transport			BP3790	ptlC	5.84428e-09	-7.38438			BP2246	bscL	5.61845e-14	-11.2584
BP1054	prn: pertactin			BP3789	ptlB	1.13323e-15	-4.97671			BP2238	bscT	1.30794e-17	-11.2064
BP1055	cysG: siroheme synthase			BP3788	ptlA	3.13204e-11	-4.64831			BP2250	bcr4	7.28184e-15	-10.6842
BP1112	bipA: outer membrane ligand binding protein			BP2236	bscW	3.53853e-05	-4.49388			BP2240	bscR	1.20612e-18	-10.2681
BP1119	fim2: serotype 2 fimbrial subunit			BP2235	bscC	7.03835e-08	-4.22306			BP2235	bscC	1.28009e-17	-9.95632
BP1201	tcfA: tracheal colonization factor			BP3787	ptxC	9.39256e-09	-3.77063			BP2249	bscI	3.61591e-17	-9.35075
BP1876	bvgR: repressor protein			BP2237	bscU	6.8856e-06	-3.34921			BP2253	bopD	1.07586e-22	-8.95589
BP1877	bvgS: sensor kinase			BP2238	bscT	0.000191076	-2.71276			BP2256	bsp22	1.05703e-20	-8.75018
BP1878	bvgA: response regulator			BP2245	bscN	0.00136955	-2.61222			BP2254	bcrH1	1.43855e-17	-8.43633
BP1879	fhaB: filamentous hemagglutinin/adhesin			BP2239	bscS	0.000332686	-2.54233			BP2263	bscE	7.75767e-22	-8.4012
BP1880	fimA: pseudogene			BP2263	bscE	3.45955e-05	-2.48674			BP2257	bopN	4.91842e-13	-8.28334
BP1881	fimB: chaperone protein			BP3786	ptxE	7.80643e-07	-2.46599			BP2245	bscN	6.06852e-12	-8.14887
BP1882	fimC: outer membrane usher protein			BP1112	bipA	2.63302e-10	-2.44171			BP2255	BP2255	6.04701e-21	-7.67883
BP1883	fimD: fimbrial adhesin			BP2240	bscR	0.000511122	-2.42194			BP2241	bscQ	8.40365e-26	-7.42348
BP1884	fhaC: hemolysin activator-like protein			BP2264	bscF	0.000196632	-2.37783			BP2251	bcrH2	7.09902e-14	-7.31573
BP2235	bscC: Type III secretion protein			BP2246	bscL	0.0155592	-2.09663			BP3792	ptlI	3.34058e-07	-7.09128
BP2236	bscW: hypothetical protein			BP2667	fhaS	0.00125399	-2.04333			BP2247	bscK	1.33242e-10	-6.87629
BP2237	bscU: Type III secretion protein			BP3785	ptxD	0.00062783	-1.95644			BP2264	bscF	1.25605e-15	-6.50144
BP2238	bscT: Type III secretion protein			BP3784	ptxB	0.0036743	-1.72703			BP3793	ptlE	1.11281e-06	-6.43877
BP2239	bscS: Type III secretion protein			BP2247	bscK	0.0536918	-1.71769			BP3796	ptlH	3.58135e-10	-6.23979
BP2240	bscR: Type III secretion protein			BP1119	fim2	0.00280937	-1.59646			BP2244	bscO	1.13038e-39	-6.13791
BP2241	bscQ: Type III secretion protein			BP2255	BP2255	0.0200174	1.60715			BP3794	ptlF	8.19952e-07	-6.02194
BP2243	bscP: hypothetical protein			BP1882	fimC	1.56912e-08	1.62012			BP2259	BP2259	1.05466e-08	-5.59242
BP2244	bscO: Type III secretion protein			BP2738	bapC	0.000419499	1.62205			BP2248	bscJ	2.79838e-11	-5.26156
BP2245	bscN: Type III secretion protein			BP2256	bsp22	0.015035	1.74856			BP2738	bapC	1.86648e-33	-5.23989
BP2246	bscL: Type III secretion protein			BP1881	fimB	8.42942e-07	1.83276			BP3795	ptlG	2.12399e-08	-5.1282
BP2247	bscK: hypothetical protein			BP1878	bvgA	1.65872e-07	1.88113			BP2252	bopB	1.43798e-12	-5.02598
BP2248	bscJ: Type III secretion protein			BP2674	fimX	1.24391e-08	1.89336			BP1119	fim2	1.32515e-23	-4.84478
BP2249	bscI: Type III secretion protein			BP1201	tcfA	1.22508e-10	2.10602			BP2243	bscP	2.44956e-18	-4.74678
BP2250	bcr4: Hypothetical protein			BP3494	brkA	8.25607e-16	2.38504			BP2674	fimX	3.62549e-35	-4.72482
BP2251	bcrH2: regulatory protein			BP3494	brkA	8.25607e-16	2.38504			BP3791	ptlD	5.25093e-09	-4.69002
BP2252	bopB: outer protein B			BP2315	vag8	1.65243e-19	3.99528			BP0856	bfrD	6.10937e-121	-4.22292
BP2253	bopD: outer protein D									BP2261	bcrD	1.703e-18	-4.11599
BP2254	bcrH1: regulatory protein			Not Siginificantly changed vs WT						BP3790	ptlC	3.767e-05	-4.11393
BP2255	Hypothetical protein			BP2241	bscQ	0.10528	-1.34261			BP3783	ptxA	7.0743e-29	-3.94825
BP2256	bsp22: Type III secretion protein			BP2251	bcrH2	0.331669	-1.27782			BP3787	ptxC	8.91662e-09	-3.77529
BP2257	bopN: outer protein N			BP2259	NA	0.411754	-1.24852			BP3494	brkA	2.8321e-34	-3.74225
BP2258	Hypothetical protein			BP0763	cyaE	0.113274	-1.24819			BP3494	brkA	2.8321e-34	-3.74225
BP2259	Hypothetical protein			BP2248	bscJ	0.39489	-1.22849			BP3789	ptlB	1.11144e-10	-3.54758
BP2260	Hypothetical protein			BP2257	bopN	0.575633	-1.17093			BP3786	ptxE	1.02946e-11	-3.46148
BP2261	bcrD: Type III secretion pore protein			BP0762	cyaD	0.085651	-1.16488			BP2667	fhaS	4.36071e-08	-3.35942
BP2262	bscD: Type III secretion protein			BP2258	BP2258	0.669474	-1.13182			BP3785	ptxD	1.06591e-09	-3.30939
BP2263	bscE: hypothetical protein			BP2262	bscD	0.380432	-1.12847			BP3788	ptlA	6.75755e-07	-3.13581
BP2264	bscF: Type III secretion protein			BP2250	bcr4	0.717644	-1.11135			BP2907	fhaL	9.67669e-34	-3.07921
BP2315	vag8: autotransporter			BP2243	bscP	0.609282	-1.09403			BP2262	bscD	9.98722e-16	-3.05068
BP2667	fhaS: adhesin			BP2249	bscI	0.720477	-1.09051			BP0216	sphB1	1.53103e-35	-2.74179
BP2674	fimX: fimbrial protein			BP0761	cyaB	0.565055	-1.06493			BP1878	bvgA	2.30936e-13	-2.42436
BP2738	bapC: autotransporter			BP1877	bvgS	0.909473	-1.01224			BP0760	cyaA	6.65856e-26	-2.40124
BP2907	fhaL: adhesin			BP2907	fhaL	0.914899	-1.00995			BP1881	fimB	4.59196e-12	-2.34861
BP3494	brkA: serum resistance protein			BP1884	fhaC	0.202215	1.08522			BP0763	cyaE	1.91522e-09	-2.32737
BP3494	brkA: serum resistance protein			BP2261	bcrD	0.596348	1.08889			BP1883	fimD	4.19583e-35	-2.28954
BP3783	ptxA: toxic subunit 1			BP2252	bopB	0.498906	1.16426			BP0758	cyaC	7.62151e-06	-2.26221
BP3784	ptxB: toxic subunit 2			BP1879	fhaB	0.0781689	1.1646			BP1877	bvgS	3.19765e-14	-2.25409
BP3785	ptxD: toxic subunit 4			BP0856	bfrD	0.000235528	1.25199			BP1884	fhaC	5.64686e-31	-2.10452
BP3786	ptxE: toxic subunit 5			BP0758	cyaC	0.167916	1.26837			BP3784	ptxB	7.71105e-05	-2.10222
BP3787	ptxC: toxic subunit 3			BP1054	prn	0.0018298	1.29133			BP0761	cyaB	4.15251e-11	-2.06026
BP3788	ptlA: toxin transport protein			BP1876	bvgR	0.0139958	1.29134			BP1882	fimC	1.15618e-13	-1.8869
BP3789	ptlB: toxin transport protein			BP1883	fimD	4.84121e-05	1.31038			BP0762	cyaD	6.37205e-12	-1.83217
BP3790	ptlC: secretion system protein			BP2253	bopD	0.163784	1.3365			BP1054	prn	2.44226e-09	-1.63141
BP3791	ptlD: hypothetical protein			BP0216	sphB1	0.000301159	1.33944			BP1112	bipA	2.41511e-18	3.42402
BP3792	ptlE: secretion system protein			BP2254	bcrH1	0.211866	1.34253
BP3793	ptlF: secretion system protein			BP2244	bscO	0.0211325	1.35364			Not Siginificantly changed vs WT
BP3794	ptlG: secretion system protein			BP3783	ptxA	0.0100788	1.37257			BP1879	fhaB	0.0923973	-1.15671
BP3795	ptlH: secretion system protein			BP1055	cysG	0.00395957	1.45263			BP1876	bvgR	0.840618	-1.0211
BP3796	ptlI: secretion system protein			BP0760	cyaA	1.60082e-06	1.49056			BP1055	cysG	0.22272	1.16556
