# Supplementary material for: RNase III and RNase E Influence Posttranscriptional Regulatory Networks Involved in Virulence Factor Production, Metabolism, and Regulatory RNA Processing in Bordetella pertussis
Source: mSphere. 2021 Aug 18;6(4):e00650-21. doi: 10.1128/mSphere.00650-21 (PMC8386462; doi:10.1128/mSphere.00650-21)
Supplement: TABLE S5 [file msphere.00650-21-st005.xlsx]

## Sheet: Table S5
Table S5. Metabolism associated genes regulated by BvgAS found to be differentially expressed in the endonuclease mutants 1. Moon, K., et al. (2017). "The BvgAS Regulon of Bordetella pertussis." mBio 8(5): e01526-01517.
BvgAS controlled metabolism genes (1)				BvgAS Metabolism Gene DE in BPrncD45A						BvgAS Metabolism Gene DE in BPrneΔCT					BVG Metabolism genes found in BPrncD45A and BPrneD45A					genes enriched in bpe02010
locus_tag	gene			locus_tag	gene	pvalue	FC			locus_tag	gene	pvalue	FC			gene_name	FC_BPrncD45A	FC_BPrneΔCT		locus_tag	Product
BP0120	binding-protein-dependent transport system inner membrane protein			BP0120	binding-protein-dependent transport system inner membrane protein	5.97639e-11	-6.60106			BP0120	binding-protein-dependent transport system inner membrane protein	6.58964e-05	-3.01751		1	BP2638	-12.2909	-4.65093		BP1534	ABC transporter ATP-binding protein
BP0121	glycerol-3-phosphate ABC transporter substrate-binding protein			BP0121	glycerol-3-phosphate ABC transporter substrate-binding protein	1.58908e-13	-6.77305			BP0121	glycerol-3-phosphate ABC transporter substrate-binding protein	4.27557e-07	-3.66232		2	BP3575	-10.7089	-13.5462		BP3829	amino acid ABC transporter permease
BP0122	sugar ABC transporter ATP-binding protein			BP0122	sugar ABC transporter ATP-binding protein	1.72278e-08	-3.81683			BP0122	sugar ABC transporter ATP-binding protein	0.00479367	-1.92681		3	BP3570	-10.4905	-6.10679		BP3830	amino acid ABC transporter permease
BP0126	ABC transporter permease			BP0128	ABC transporter substrate-binding protein	0.0021327	-1.94649			BP0128	ABC transporter substrate-binding protein	8.45557e-11	-4.15981		4	BP3569	-10.0709	-4.9298		BP3831	ABC transporter substrate-binding protein
BP0128	ABC transporter substrate-binding protein			BP0301	ABC transporter substrate-binding protein	4.40226e-08	-2.32251			BP0134	bacterioferritin-associated ferredoxin	0.00038803	1.89994		5	BP1534	-8.37556	-1.98455		BP1273,BP3576	livF,ABC transporter ATP-binding protein
BP0134	bacterioferritin-associated ferredoxin			BP0302	branched chain amino acid ABC transporter permease	7.27691e-06	-2.00799			BP0304	branched chain amino acid ABC transporter protein	0.00268185	1.88472		6	BP3568	-7.8839	-4.81123		BP0304,BP1274,BP3570	ABC transporter ATP-binding protein,livG,branched-chain amino acid ABC transporter permease/ATP-binding protein
BP0301	ABC transporter substrate-binding protein			BP0304	branched chain amino acid ABC transporter protein	5.25267e-06	-3.56946			BP0622	leu/Ile/val-binding protein	0.000161346	-2.33106		7	BP0121	-6.77305	-3.66232		BP3570	branched-chain amino acid ABC transporter permease/ATP-binding protein
BP0302	branched chain amino acid ABC transporter permease			BP0353	ferredoxin	0.000862683	-2.54834			BP0624	acyl-CoA synthetase	0.00184728	1.55728		8	BP0120	-6.60106	-3.01751		BP1276,BP3569	livH,branched-chain amino acid ABC transporter permease
BP0304	branched chain amino acid ABC transporter protein			BP0622	leu/Ile/val-binding protein	0.00149468	-2.0906			BP0625	acyl-CoA dehydrogenase	6.04897e-13	2.37302		9	BP3576	-6.29501	-11.3278		BP0622,BP1277,BP1285,BP3568,BP3575	leu/Ile/val-binding protein,livJ,livJ,exported protein,exported protein
BP0353	ferredoxin			BP0624	acyl-CoA synthetase	0.000113277	-1.74611			BP0627	enoyl-CoA hydratase/isomerase	1.26917e-15	2.50105		10	livF	-4.90769	-2.06051		BP3481	exported protein
BP0619	branched-chain amino acid ABC transporter ATP-binding protein			BP0682	Hypothetical protein	0.0246257	-1.53068			BP0628	pyruvate dehydrogenase E1 subunit beta	2.19937e-13	2.24224		11	livH	-4.72338	-2.43014		BP0122	sugar ABC transporter ATP-binding protein
BP0620	branched-chain amino acid ABC transporter permease			BP0721	aminotransferase	3.59706e-79	-5.192			BP0629	pdhA: pyruvate dehydrogenase E1 component subunit a	4.44408e-11	2.13276		12	livG	-4.64176	-1.61516
BP0621	branched-chain amino acid ABC transporter permease			BP0722	amidase	2.78003e-41	-5.28554			BP0661	acetyl-CoA synthetase	7.9838e-08	1.64625		13	livJ (BP1277)	-4.30842	-3.85756		BP0120	binding-protein-dependent transport system inner membrane protein
BP0622	leu/Ile/val-binding protein			BP0723	ABC transporter ATP-binding protein	2.53981e-24	-3.27623			BP0670	acyl-CoA dehydrogenase	1.37891e-07	-2.96928		14	BP2640	-3.86703	-2.66409		BP0121	glycerol-3-phosphate ABC transporter substrate-binding protein
BP0624	acyl-CoA synthetase			BP0878	phospholipase	7.80885e-13	-2.13696			BP0671	hypothetical protein	2.41806e-07	-4.0993		15	BP0122	-3.81683	-1.92681
BP0625	acyl-CoA dehydrogenase			BP1273	livF2: high affinity branched amino acid transport ATP binding protein	2.2087e-12	-4.90769			BP0722	amidase	1.74376e-15	2.1424		16	BP0304	-3.56946	1.88472
BP06262	Pseudogene: 2-oxo acid dehydrogenase			BP1274	livG2: high affinity branched amino acid transport ATP binding protein	1.57465e-11	-4.64176			BP0723	ABC transporter ATP-binding protein	7.05919e-20	2.53729		17	BP3829	-2.84474	-1.80241
BP0627	enoyl-CoA hydratase/isomerase			BP1276	livH2: high affinity branched-chain amino acid transport system permease	2.10825e-12	-4.72338			BP1273	livF2: high affinity branched amino acid transport ATP binding protein	0.000631639	-2.06051		18	BP2642	-2.71683	-1.88234
BP0628	pyruvate dehydrogenase E1 subunit beta			BP1277	livJ1: leu/Ile/val-binding protein	3.17882e-11	-4.30842			BP1274	livG2: high affinity branched amino acid transport ATP binding protein	0.023216	-1.61516		19	BP3831	-2.19381	-4.71734
BP0629	pdhA: pyruvate dehydrogenase E1 component subunit a			BP1285	livJ2: leu/Ile/val-binding protein	7.261e-07	-1.65042			BP1276	livH2: high affinity branched-chain amino acid transport system permease	3.08096e-05	-2.43014		20	BP3481	-2.13422	-2.7213
BP0635	enoyl-CoA hydratase			BP1447	mmsB: 3-hydroxyisobutyrate dehydrogenase	0.00234635	-1.69438			BP1277	livJ1: leu/Ile/val-binding protein	6.32986e-10	-3.85756		21	BP3830	-2.11978	-2.84221
BP06362	Thiolase associated with sterol carrier protein			BP1448	hypothetical protein	0.00128362	-2.11171			BP1285	livJ2: leu/Ile/val-binding protein	4.1009e-10	-1.87721		22	BP0622	-2.0906	-2.33106
BP0661	acetyl-CoA synthetase			BP1531	arginase	2.82445e-05	-1.95816			BP1445	acyl-CoA dehydrogenase	0.000699242	-1.54397		23	livJ (BP1285)	-1.65042	-1.87721
BP06623	enoyl-CoA hydratase			BP1532	Amino acid ABC transporter substrate-binding protein	1.08495e-15	-8.48362			BP1447	mmsB: 3-hydroxyisobutyrate dehydrogenase	3.69316e-07	-2.38394		24	BP3706	-9.2873	-9.84059
BP0666	glmS: glucosamine--fructose-6-phosphate aminotransferase			BP1533	Binding protein dependent transport system inner membrane protein	3.58204e-13	-7.86351			BP1448	hypothetical protein	0.000264009	-2.24492		25	BP1532	-8.48362	-1.9506
BP0670	acyl-CoA dehydrogenase			BP1534	ABC transporter ATP-binding protein	2.80366e-13	-8.37556			BP1532	Amino acid ABC transporter substrate-binding protein	0.0093997	-1.9506		26	BP1705	-7.83904	-4.72955
BP0671	hypothetical protein			BP1705	mannitol ABC transporter substrate-binding protein	2.21655e-22	-7.83904			BP1534	ABC transporter ATP-binding protein	0.0121827	-1.98455		27	glcF	-7.02093	-2.01668
BP0673	citrate synthase			BP1739	cphA1: cynophycin synthetase	3.49187e-05	-2.117			BP1705	mannitol ABC transporter substrate-binding protein	6.40933e-14	-4.72955		28	BP3707	-5.56862	-14.9499
BP0674	Transcriptional regulator			BP1920	C4-dicarboxylate ABC transporter substrate-binding protein	0.00235568	-1.96499			BP2133	Trans-membrane efflux protein	1.84742e-05	-2.20539		29	BP0722	-5.28554	2.1424
BP0682	Hypothetical protein			BP2352	C4-dicarboxylate ABC transporter substrate-binding protein	3.28973e-08	-3.24341			BP2352	C4-dicarboxylate ABC transporter substrate-binding protein	1.63863e-05	-2.46521		30	paaK	-4.84937	-3.04534
BP0683	4,5-dihydroxyphthalate decarboxylase			BP2638	ABC transporter substrate-binding protein	2.04532e-15	-12.2909			BP2638	ABC transporter substrate-binding protein	3.82715e-07	-4.65093		31	paaI	-4.28098	-1.74061
BP06842	Pseudogene: ABC transporter substrate-binding protein			BP2640	ABC transporter permease	7.54553e-05	-3.86703			BP2640	ABC transporter permease	0.00149802	-2.66409		32	BP2782	-3.9686	-5.81233
BP0684A	2Fe-2S ferredoxin			BP2642	ABC transporter ATP-binding protein	0.000255333	-2.71683			BP2642	ABC transporter ATP-binding protein	0.0140106	-1.88234		33	glcE	-3.57324	-2.05802
BP0685	dehydrogenase/oxidase			BP2644	glycerol-3-phosphate dehydrogenase	4.64406e-05	-1.90955			BP2675	paaK: phenylacetate-coenzyme ligase A	7.11288e-06	-3.04534		34	BP2678	-3.38368	-1.92917
BP0686	Pseudogene: conserved hypothetical protein			BP2661	mannitol ABC transporter substrate-binding protein	5.77336e-07	-2.83204			BP2676	paaI: phenylacetic acid degradation protein	0.00413307	-1.74061		35	BP0723	-3.27623	2.53729
BP0721	aminotransferase			BP2662	class II aldolase/adducin domain-containing protein	2.84722e-07	-3.38286			BP2678	oxidoreductase	0.00173476	-1.92917		36	BP2352	-3.24341	-2.46521
BP0722	amidase			BP2675	paaK: phenylacetate-coenzyme ligase A	7.51301e-10	-4.84937			BP2780	Malate dehydrogenase	5.39517e-05	-1.9431		37	BP3705	-2.85957	-4.86228
BP0723	ABC transporter ATP-binding protein			BP2676	paaI: phenylacetic acid degradation protein	1.72576e-11	-4.28098			BP2782	lipoprotein	4.41031e-48	-5.81233		38	glcD	-2.71607	-1.71864
BP0878	phospholipase			BP2678	oxidoreductase	2.2016e-08	-3.38368			BP2903	glcF: glycolate oxidase iron-sulfur subunit	0.00589305	-2.01668		39	BP2780	-2.59854	-1.9431
BP0900	oxidoreductase			BP2682	paaC: phenylacetic acid degradation protein	0.000455638	-1.61582			BP2904	glcE: glycolate oxidase FDA binding subunit	0.00207804	-2.05802		40	BP3701	-2.35114	-2.65341
BP0901	oxidoreductase			BP2683	paaB: phenylacetate-CoA oxygenase subunit PaaB	0.0216204	-1.52442			BP2905	glcD: glycolate oxidase subunit	0.000902622	-1.71864		41	BP3862	-2.282	-1.77325
BP1256	carboxymethylenebutenolidase			BP2692	ABC transporter substrate-binding protein	6.37239e-12	-2.21519			BP3131	FDA-dependent oxidoreductase	5.23027e-06	-2.10566		42	BP3704	-2.26499	-4.52133
BP1273	livF2: high affinity branched amino acid transport ATP binding protein			BP2780	Malate dehydrogenase	2.9665e-07	-2.59854			BP3481	phosphonate ABC transporter substrate-binding protein	9.69823e-06	-2.7213		43	BP1448	-2.11171	-2.24492
BP1274	livG2: high affinity branched amino acid transport ATP binding protein			BP2782	lipoprotein	1.55031e-29	-3.9686			BP3517	hypothetical protein	9.76616e-06	-1.99175		44	BP3702	-2.07238	-2.39848
BP1276	livH2: high affinity branched-chain amino acid transport system permease			BP2811	fadD: ong-chain fatty acid CoA ligase	4.963e-08	-2.27173			BP3518	phospholipase D	0.00258372	-1.67941		45	BP0128	-1.94649	-4.15981
BP1277	livJ1: leu/Ile/val-binding protein			BP2903	glcF: glycolate oxidase iron-sulfur subunit	7.35835e-12	-7.02093			BP3568	hypothetical protein	8.06601e-06	-4.81123		46	BP3703	-1.80533	-2.77707
BP1285	livJ2: leu/Ile/val-binding protein			BP2904	glcE: glycolate oxidase FDA binding subunit	2.28042e-07	-3.57324			BP3569	branched-chain amino acid ABC transporter permease	1.18743e-05	-4.9298		47	BP0624	-1.74611	1.55728
BP1445	acyl-CoA dehydrogenase			BP2905	glcD: glycolate oxidase subunit	2.42799e-09	-2.71607			BP3570	branched-chain amino acid ABC transporter	8.10097e-08	-6.10679		48	ctaD	-1.73498	1.53953
BP1446	enoly-CoA hydratase			BP3481	phosphonate ABC transporter substrate-binding protein	0.000841948	-2.13422			BP3575	hypothetical protein	3.53353e-08	-13.5462		49	mmsB	-1.69438	-2.38394
BP1447	mmsB: 3-hydroxyisobutyrate dehydrogenase			BP3568	hypothetical protein	5.887e-09	-7.8839			BP3576	ABC transporter ATP-binding protein	1.05639e-07	-11.3278		50	BP3708	-1.68693	-6.05639
BP1448	hypothetical protein			BP3569	branched-chain amino acid ABC transporter permease	6.361e-09	-10.0709			BP3701	taurine ABC transporter substrate-binding protein	5.13805e-06	-2.65341
BP1531	arginase			BP3570	branched-chain amino acid ABC transporter	4.95881e-11	-10.4905			BP3702	GntR family transcriptional regulator	0.000161145	-2.39848
BP1532	Amino acid ABC transporter substrate-binding protein			BP3575	hypothetical protein	5.43943e-07	-10.7089			BP3703	transport system permease	1.38665e-06	-2.77707
BP1533	Binding protein dependent transport system inner membrane protein			BP3576	ABC transporter ATP-binding protein	5.68816e-05	-6.29501			BP3704	taurine ABC transporter substrate-binding protein	7.98713e-14	-4.52133
BP1534	ABC transporter ATP-binding protein			BP3671	glycosyl transferase family protein	8.62721e-08	-2.42266			BP3705	taurine ABC transporter ATP-binding protein	7.19563e-13	-4.86228
BP1702	enoyl-CoA hydratase			BP3701	taurine ABC transporter substrate-binding protein	0.000164112	-2.35114			BP3706	enoyl-CoA hydratase/isomerase family protein	9.6226e-19	-9.84059
BP17042	TRAP-type mannitol/chloroaromatic compound transport system			BP3702	GntR family transcriptional regulator	0.00284825	-2.07238			BP3707	hypothetical protein	7.87302e-30	-14.9499
BP1705	mannitol ABC transporter substrate-binding protein			BP3703	transport system permease	0.00554843	-1.80533			BP3708	zinc-binding dehydrogenase	3.69761e-22	-6.05639
BP1739	cphA1: cynophycin synthetase			BP3704	taurine ABC transporter substrate-binding protein	2.01929e-05	-2.26499			BP3709	racemase	1.64499e-11	-4.15614
BP17403	cphA2: cynophycin synthetase			BP3705	taurine ABC transporter ATP-binding protein	1.99864e-06	-2.85957			BP3743	ctaD: cytochrome c oxidase polypeptide I	3.37937e-09	1.53953
BP18862	C4-dicarboxylate ABC transporter substrate-binding protein			BP3706	enoyl-CoA hydratase/isomerase family protein	4.14568e-15	-9.2873			BP3829	amino acid ABC transporter permease	0.00428558	-1.80241
BP18872	exported protein (TRAP dicarboxylate transporter)			BP3707	hypothetical protein	3.34057e-15	-5.56862			BP3830	amino acid ABC transporter permease	6.7147e-07	-2.84221
BP19162	NIPSNAP family protein			BP3708	zinc-binding dehydrogenase	0.00319849	-1.68693			BP3831	Amino acid ABC transporter sulfate binding protein	1.26357e-12	-4.71734
BP1917	3-hydroxyacyl-CoA dehydrogenase			BP3743	ctaD: cytochrome c oxidase polypeptide I	9.14888e-14	-1.73498			BP3862	Peptide ABC transporter substrate-binding protein	4.21885e-06	-1.77325
BP19192	DctM like inner membrane protein			BP3744	cytochrome c oxidase subunit II	1.42025e-11	-2.29988
BP1920	C4-dicarboxylate ABC transporter substrate-binding protein			BP3829	amino acid ABC transporter permease	6.07466e-07	-2.84474
BP20853	aceA: isocitrate lyase			BP3830	amino acid ABC transporter permease	0.000358999	-2.11978
BP2133	Trans-membrane efflux protein			BP3831	Amino acid ABC transporter sulfate binding protein	0.000324141	-2.19381
BP21342	S-(hydroxymethyl)glutathione synthase			BP3862	Peptide ABC transporter substrate-binding protein	8.6291e-11	-2.282
BP2352	C4-dicarboxylate ABC transporter substrate-binding protein
BP2638	ABC transporter substrate-binding protein
BP26392	Membrane protein
BP2640	ABC transporter permease
BP2641	pseudogene
BP2642	ABC transporter ATP-binding protein
BP2642A2	Pseudogene: ABC transporter ATP-binding protein
BP2644	glycerol-3-phosphate dehydrogenase
BP2661	mannitol ABC transporter substrate-binding protein
BP2662	class II aldolase/adducin domain-containing protein
BP2675	paaK: phenylacetate-coenzyme ligase A
BP2676	paaI: phenylacetic acid degradation protein
BP2678	oxidoreductase
BP2682	paaC: phenylacetic acid degradation protein
BP2683	paaB: phenylacetate-CoA oxygenase subunit PaaB
BP2692	ABC transporter substrate-binding protein
BP2780	Malate dehydrogenase
BP2782	lipoprotein
BP2811	fadD: ong-chain fatty acid CoA ligase
BP2903	glcF: glycolate oxidase iron-sulfur subunit
BP2904	glcE: glycolate oxidase FDA binding subunit
BP2905	glcD: glycolate oxidase subunit
BP2980	lipoprotein
BP3131	FDA-dependent oxidoreductase
BP3481	phosphonate ABC transporter substrate-binding protein
BP3517	hypothetical protein
BP3518	phospholipase D
BP3568	hypothetical protein
BP3569	branched-chain amino acid ABC transporter permease
BP3570	branched-chain amino acid ABC transporter
BP3575	hypothetical protein
BP3576	ABC transporter ATP-binding protein
BP3671	glycosyl transferase family protein
BP36803	glcB: malate synthase G
BP3701	taurine ABC transporter substrate-binding protein
BP3702	GntR family transcriptional regulator
BP3703	transport system permease
BP3704	taurine ABC transporter substrate-binding protein
BP3705	taurine ABC transporter ATP-binding protein
BP3706	enoyl-CoA hydratase/isomerase family protein
BP3707	hypothetical protein
BP3708	zinc-binding dehydrogenase
BP3709	racemase
BP3730	glmU: UDP-N-acetylglucosamine synthesis bifunctional protein
BP3743	ctaD: cytochrome c oxidase polypeptide I
BP3744	cytochrome c oxidase subunit II
BP3829	amino acid ABC transporter permease
BP3830	amino acid ABC transporter permease
BP3831	Amino acid ABC transporter sulfate binding protein
BP3862	Peptide ABC transporter substrate-binding protein
