# Supplementary material for: RNase III and RNase E Influence Posttranscriptional Regulatory Networks Involved in Virulence Factor Production, Metabolism, and Regulatory RNA Processing in Bordetella pertussis
Source: mSphere. 2021 Aug 18;6(4):e00650-21. doi: 10.1128/mSphere.00650-21 (PMC8386462; doi:10.1128/mSphere.00650-21)
Supplement: TABLE S6 [file msphere.00650-21-st006.xlsx]

## Sheet: Table S6
Table S6. identification of differentially expressed genes adjacent to IS elements influenced by an antisense transcripts 1. Amman F, et al. 2018. Primary transcriptome analysis reveals importance of IS elements for the shaping of the transcriptional landscape of Bordetella pertussis. RNA biology 15:967-975
Gene loci found near IS elements influenced by antisense RNA as reported from B. pertussi primary transcriptome(1)									Gene loci found near IS elements influenced by antisense RNA found to be DE in BPrncD45A				Gene loci found near IS elements influenced by antisense RNA found to be DE in BPrneΔCT
Locus_tag	Start	End	Type	Orientation	Description	gene_name			gene_name	FC			gene_name	FC
BP0073	70440	71259	IS481	>	pseudo	BPt05			aroE	-1.67976			BP0119	-2.07588
BP0081	78687	79604	IS1002	>	pseudo	bplL			BP0356	2.20523			BP0356	2.22201
BP0118	114945	115961	IS1663	>	transposase	BP0119			BP0515	-2.07946			BP0364	2.5686
BP0166	164895	165845	IS481	<	transposase	BP0165			BP0566	2.52829			BP0538	1.87409
BP0268	277299	278249	IS481	<	transposase	BP0267			BP0675	-1.90383			BP0732	1.97373
BP0365	365464	366414	IS481	<	transposase	BP0364			BP0689	-2.11893			BP0744	-1.91043
BP0408	408953	409903	IS481	>	transposase	fusA'			BP0732	2.85112			BP0870	-1.70998
BP0742	756546	757493	IS481	>	pseudo	BP0744			BP0810	1.63412			BP0872	2.23857
BP0867	901661	902611	IS481	>	transposase	fbp			BP0956	-1.51006			BP1079	1.806
BP0871	907248	908198	IS481	>	transposase	BP0872			BP0998	1.80666			BP1131	-1.63741
BP0910	947116	948066	IS481	>	transposase	BP0910A			BP1131	-2.74382			BP1558	2.40413
BP0938	974874	975824	IS481	>	transposase	BP0939			BP1362	-1.70231			BP1646	-2.44206
BP1020	1063520	1064470	IS481	>	transposase	fliA			BP1718	1.83321			BP1718	-2.16738
BP1086	1134154	1135104	IS481	<	transposase	BP1085			BP2019	-2.17684			BP1946	-1.67206
BP1118	1174804	1175754	IS481	<	transposase	greB			BP2103	-1.50536			BP2019	-3.92214
BP1332	1405785	1406735	IS481	>	transposase	BP1332A			BP2220	-1.837			BP2354	-2.20413
BP1544	1616392	1617342	IS481	>	transposase	pbpG			BP2354	-2.81496			BP2486	-6.31294
BP1757	1843578	1844528	IS481	>	transposase	BP1757A			BP2569	-1.87829			BP2569	-1.93996
BP2029	2141643	2142593	IS481	<	transposase	BP2028			BP2689	-1.52211			BP2722	6.28584
BP2105	2229194	2230144	IS481	>	transposase	BP2106			BP2813	1.67216			BP3115	-1.75217
BP2166	2287982	2288932	IS481	<	transposase	bioA			BP2975	2.40209			BP3518	-1.67941
BP2181	2300137	2301087	IS481	>	transposase	BP2182			BP3066	-2.24165			BP3606	-1.60772
BP2214	2337785	2338735	IS481	<	transposase	BP2213			BP3090	2.0471			BP3689	-2.12582
BP2485	2632827	2633777	IS481	<	transposase	BP2486			BP3163	-2.46612			BPt05	-2.84297
BP2689A	2854350	2854615	IS1663	>	pseudo	BP2690			BP3689	-2.68709			BPt43	-1.693
BP2724	2891017	2891967	IS481	>	transposase	BP2725			BP3809	-1.51272			fabI	1.83377
BP2776	2951325	2952275	IS481	>	transposase	BP2775			BP3838	1.65963			fim2	-4.84478
BP2805	2979071	2980021	IS481	<	pseudo	BP2804			fim2	-1.59646			metH	1.85392
BP2812	2987165	2988115	IS481	<	transposase	fadD			metX	1.85784			nadC	-2.00183
BP3216	3427942	3428958	IS1663	>	transposase	BP3217			nadC	-1.53939			phaG	2.34461
BP3378	3590378	3591328	IS481	>	pseudo	BP3379, BP3380			paaG	-3.61433
BP3392	3601460	3602410	IS481	<	transposase	BP3391			recR	-1.53782
BP3510	3721089	3722039	IS481	>	transposase	BP3511			BP0119	-4.79858
BP3519	3728284	3729234	IS481	<	transposase	BP3518			BP0364	1.51622
BP3593	3806721	3807671	IS481	>	transposase	metH			BP0744	1.89819
BP3607	3823648	3824598	IS481	<	transposase	BP3606			BP0872	2.05198
BP3806	4009410	4010360	IS481	<	transposase	BP3805			BP1757A	1.7677
BP3851	4060842	4061792	IS481	<	transposase	BP3850			BP2486	1.52108
BP0023	27283	28233	IS481	<	transposase	BP0024			BP3391	-1.52089
BP0049	50142	51092	IS481	>	transposase	metX			BPt05	2.21541
BP0110	107428	108378	IS481	<	transposase	BP0111			fadD	-2.27173
BP0118	114945	115961	IS1663	>	transposase	BP0117
BP0124	121123	122073	IS481	<	transposase	BP0125
BP0192	194429	195379	IS481	>	transposase	BP0191
BP0202	205659	206609	IS481	>	transposase	BP0201
BP0203	206729	207679	IS481	<	transposase	BP0204
BP0211	216661	217611	IS481	>	transposase	BP0210
BP0228	235479	236429	IS481	<	transposase	BP0229
BP0281	286132	287082	IS481	<	transposase	BP0282
BP0355	355077	356027	IS481	<	transposase	BP0356
BP0365	365464	366414	IS481	<	transposase	BP0366
BP0401	399778	400756	IS481	>	pseudo	BP0400
BP0424	426046	426996	IS481	<	transposase	BP0425
BP0481	492414	493364	IS481	<	transposase	BP0482
BP0496	509219	510169	IS481	<	transposase	acpD'
BP0514	522040	522990	IS481	<	transposase	BP0515
BP0517	524150	525100	IS481	<	transposase	BP0518
BP0537	545270	546220	IS481	<	transposase	BP0538
BP0565	571157	572107	IS481	<	transposase	BP0566
BP0645	652254	653204	IS481	>	transposase	BP0644
BP0676	691482	692432	IS481	>	transposase	BP0675
BP0688	704230	705180	IS481	<	transposase	BP0689
BP0704	718569	719519	IS481	>	transposase	BP0703
BP0716	730179	731178	IS481	<	pseudo	BP0718
BP0733	746625	747575	IS481	>	transposase	BP0732
BP0739	752576	753526	IS481	<	transposase	BP0740
BP0739A	753623	753661	IS481	<	pseudo	BP0740
BP0756A	771787	772734	IS481	>	pseudo	BP0756
BP0786	809087	810037	IS481	<	transposase	BP0787
BP0812	836186	837202	IS1663	>	transposase	BP0810
BP0867	901661	902611	IS481	>	transposase	ispF
BP0871	907248	908198	IS481	>	transposase	BP0870
BP0891	928954	929904	IS481	>	transposase	BP0890
BP0897	932658	933608	IS481	>	transposase	BP0896
BP0910	947116	948066	IS481	>	transposase	dinP
BP0957	995247	996197	IS481	>	transposase	BP0956
BP0997	1041618	1042568	IS481	<	transposase	BP0998
BP1007	1054359	1055309	IS481	<	pseudo	BP1008, BP1009
BP1048	1090825	1091775	IS481	<	transposase	tgt
BP1080	1129421	1130371	IS481	>	transposase	BP1079
BP1086	1134154	1135104	IS481	<	transposase	BP1087
BP1114	1170456	1171406	IS481	>	pseudo	BP1113
BP1118	1174804	1175754	IS481	<	transposase	fim2
BP1130	1193546	1194496	IS481	<	transposase	BP1131
BP1142	1205130	1206080	IS481	>	transposase	BP1141
BP1157	1222431	1223381	IS481	>	transposase	BP1156
BP1199	1261615	1262565	IS481	>	transposase	bapB
BP1278	1350995	1351945	IS481	<	transposase	BP1279
BP1287	1360487	1361437	IS481	>	transposase	BP1286
BP1308	1376719	1377669	IS481	<	transposase	BP1310
BP1332	1405785	1406735	IS481	>	transposase	BP1330
BP1361	1436847	1437797	IS481	<	transposase	BP1362
BP1388	1465570	1466586	IS1663	>	transposase	BP1386
BP1397	1471333	1472283	IS481	<	transposase	fliK
BP1450	1523772	1524722	IS481	<	transposase	talB
BP1511	1587396	1588346	IS481	>	transposase	BP1510
BP1544	1616392	1617342	IS481	>	transposase	BP1543
BP1552	1630655	1631605	IS481	>	transposase	recR
BP1557	1634673	1635623	IS481	<	transposase	BP1558
BP1594	1672547	1673497	IS481	>	transposase	BP1593
BP1602	1681770	1682720	IS481	<	transposase	BP1603
BP1633	1718676	1719626	IS481	>	transposase	wcbO
BP1647	1734647	1735597	IS481	>	transposase	BP1646
BP1656	1742756	1743706	IS481	<	transposase	BP1657
BP1689	1773316	1774266	IS481	>	transposase	BP1688
BP1697	1781563	1782513	IS481	>	transposase	phaE, phaF, phaG
BP1711	1795925	1796875	IS481	>	transposase	BP1710
BP1717	1801826	1802842	IS1663	<	transposase	BP1718
BP1735	1818813	1819763	IS481	>	transposase	BP1734
BP1748	1833265	1834215	IS481	>	transposase	BP1747
BP1757	1843578	1844528	IS481	>	transposase	BP1756
BP1792	1881634	1882584	IS481	>	transposase	BP1790
BP1807	1895778	1896728	IS481	<	transposase	paaG
BP1810	1898912	1899862	IS481	>	transposase	BP1809
BP1844	1935063	1936013	IS481	<	transposase	BP1845
BP1866	1956610	1957560	IS481	<	transposase	BP1867
BP1911	2013741	2014691	IS481	>	transposase	accA
BP1947	2049605	2050555	IS481	>	transposase	BP1946
BP1959	2063360	2064376	IS1663	>	transposase	BP1958
BP1968	2073400	2074668	IS481	>	pseudo	BP1966
BP2018	2132147	2133097	IS481	<	transposase	BP2019
BP2029	2141643	2142593	IS481	<	transposase	BP2029A
BP2054	2173484	2174434	IS481	>	transposase	BP2053
BP2087	2209232	2210182	IS481	<	transposase	BP2088
BP2104	2228022	2228972	IS481	>	transposase	BP2103
BP2105	2229194	2230144	IS481	>	transposase	BP2104
BP2118	2241433	2242581	IS481	<	pseudo	BP2119
BP2137	2260472	2261422	IS481	>	transposase	BP2136
BP2159	2281061	2282011	IS481	<	pseudo	BP2160
BP2207	2330362	2331312	IS481	>	transposase	BP2206
BP2214	2337785	2338735	IS481	<	transposase	ectA
BP2221	2346460	2347410	IS481	>	transposase	BP2220
BP2272	2393633	2394583	IS481	<	transposase	BP2273
BP2355	2495078	2496028	IS481	>	transposase	BP2354
BP2427A	2569105	2570053	IS481	>	pseudo	BP2426, BP2427A
BP2453	2593899	2594849	IS481	<	transposase	BP2454
BP2477	2620649	2621599	IS481	>	transposase	BP2476
BP2485	2632827	2633777	IS481	<	transposase	kdpE
BP2524	2674030	2674980	IS481	<	transposase	BP2524A
BP2568	2719919	2720869	IS481	<	transposase	BP2569
BP2666	2821112	2822062	IS481	>	transposase	BP2665
BP2679	2844835	2845785	IS481	<	transposase	paaE'
BP2689A	2854350	2854615	IS1663	>	pseudo	BP2689
BP2721	2886857	2887873	IS1663	<	transposase	BP2722
BP2724	2891017	2891967	IS481	>	transposase	BP2723
BP2733	2899993	2900943	IS481	<	transposase	BP2734
BP2805	2979071	2980021	IS481	<	pseudo	BP2806
BP2812	2987165	2988115	IS481	<	transposase	BP2813
BP2821	2999111	3000061	IS481	<	transposase	BP2822, BP2823
BP2834	3009837	3011075	IS481	>	pseudo	BP2833
BP2845	3021440	3022390	IS481	<	transposase	BP2846
BP2852	3028856	3029806	IS481	<	transposase	BP2853
BP2861	3039396	3040346	IS481	<	transposase	BP2862
BP2876	3054054	3055004	IS481	<	pseudo	BP2877
BP2912	3102703	3103653	IS481	<	transposase	BP2913
BP2947	3134715	3135665	IS481	>	transposase	BP2946
BP2976	3162577	3163527	IS481	>	transposase	BP2975
BP3005	3196550	3197500	IS481	>	transposase	aroE
BP3065	3267310	3268260	IS481	<	transposase	BP3066
BP3091	3291258	3292208	IS481	>	transposase	BP3090
BP3103	3302136	3303086	IS481	<	transposase	BP3104
BP3114	3314655	3315605	IS481	<	transposase	BP3115
BP3164	3377509	3378459	IS481	>	transposase	BP3163
BP3186	3398420	3399370	IS481	<	transposase	BP3187
BP3210	3422354	3423304	IS481	>	transposase	BP3209
BP3216	3427942	3428958	IS1663	>	transposase	fabI
BP3220	3431348	3432298	IS481	<	transposase	BP3221
BP3243	3461235	3462251	IS1663	>	transposase	BP3242
BP3257	3475118	3476068	IS481	<	transposase	BP3258
BP3272	3489496	3490446	IS481	<	transposase	BP3273
BP3294	3512723	3513673	IS481	>	transposase	rep
BP3311	3530792	3531742	IS481	>	transposase	paaH
BP3312	3532083	3533033	IS1002	>	transposase	BPt43
BP3336	3559485	3560435	IS481	<	transposase	BP3337
BP3392	3601460	3602410	IS481	<	transposase	BP3393
BP3436	3644058	3645008	IS481	>	transposase	BP3435
BP3451	3660047	3660997	IS481	<	transposase	BP3452
BP3478	3690426	3691376	IS481	<	transposase	BP3479
BP3505	3716909	3717859	IS481	>	transposase	BP3504
BP3519	3728284	3729234	IS481	<	transposase	BP3520
BP3520	3729333	3730283	IS481	<	transposase	BP3521
BP3548	3759490	3760440	IS481	>	transposase	BP3547
BP3593	3806721	3807671	IS481	>	transposase	BP3592
BP3688	3897549	3898592	IS481	<	pseudo	BP3689
BP3726	3935191	3936141	IS481	>	transposase	nadC
BP3810	4013878	4014828	IS1002	>	transposase	BP3809
BP3811	4014927	4015877	IS481	>	transposase	BP3810
BP3839	4049219	4050169	IS481	>	transposase	BP3838
BP0327	330543	331493	IS481	>	transposase	BP0328
BP1697	1781563	1782513	IS481	>	transposase	phaG
BP1792	1881634	1882584	IS481	>	transposase	BP1790
BP2912	3102703	3103653	IS481	<	transposase	BP2913
