# Supplementary material for: RNase III and RNase E Influence Posttranscriptional Regulatory Networks Involved in Virulence Factor Production, Metabolism, and Regulatory RNA Processing in Bordetella pertussis
Source: mSphere. 2021 Aug 18;6(4):e00650-21. doi: 10.1128/mSphere.00650-21 (PMC8386462; doi:10.1128/mSphere.00650-21)
Supplement: TABLE S7 [file msphere.00650-21-st007.xlsx]

## Sheet: Table S7
Table S7. Genes differentially expressed in B. pertussis Δhfq mutant also differentially expressed in the BPrncD45A and BPrneΔCT 1. Bibova I, et al. 2015. Transcriptional profiling of Bordetella pertussis reveals requirement of RNA chaperone Hfq for Type III secretion system functionality. RNA Biol 12:175-85.
Gene reported as DE in Δhfq mutant strain (1)				Gene loci DE from Δhfq data and BPrncD45A					Gene loci DE from Δhfq data and BPrneΔCT
gene	log2FC BPΔhfq			gene	pvalue	log2FC BPrncD45A			gene	pvalue	log2FC BPrneΔCT
BP0022	-1.2			BP0022	2.265e-21	1.4985			BP0022	1.5956e-17	-1.54405
gloA	-1.1			BP0063	1.39648e-07	-1.52997			BP0063	1.59686e-05	-1.21962
BP0051	1.9			BP0064	4.74279e-09	-1.83524			BP0064	0.0202506	-0.708579
BP0063	1.5			BP0066	1.37331e-09	-2.02725			dsbA	1.57995e-09	-1.42806
BP0064	1.1			dsbA	0.00341571	0.691865			BP0120	6.58964e-05	-1.59336
BP0066	1.3			BP0120	5.97639e-11	-2.7227			BP0121	4.27557e-07	-1.87276
BP0068	1.2			BP0121	1.58908e-13	-2.75981			BP0122	0.00479367	-0.946212
htpG	1.1			BP0122	1.72278e-08	-1.93238			BP0130	9.84078e-05	-0.917166
bplC	1.2			rpoN	2.39481e-08	0.684361			BP0141	1.93637e-22	0.994838
dsbA	-2.2			BP0162	2.96102e-15	1.43197			BP0162	4.58312e-06	0.831174
BP0120	1.2			BP0178	7.42357e-07	0.652198			BP0178	1.82141e-06	-0.643118
BP0121	1			gcvT	5.35171e-15	1.13232			BP0179	5.3539e-15	-0.825452
BP0122	1.1			BP0234	1.2139e-08	1.38915			gcvT	3.75368e-07	0.73164
BP0130	1.5			amiC	4.05686e-05	0.751772			amiC	2.60014e-12	1.28038
rpoN	-1.1			cydA	4.46791e-19	1.17058			bhuU	0.000117167	1.35099
BP0136	-1.2			cydB	1.6172e-09	0.955359			ldh	4.63586e-15	-1.49211
BP0140	-1.5			BP0261	2.90456e-05	0.762864			BP0380	9.62761e-09	-1.40619
BP0141	-1.3			BP0301	4.40226e-08	-1.21568			BP0385	2.99479e-09	-0.862873
BP0162	-1.1			BP0302	7.27691e-06	-1.00576			BP0398	1.43116e-38	2.54412
BP0165	1			BP0350	2.27046e-13	1.941			BP0399	5.826e-37	2.50702
BP0178	-1			ldh	5.24445e-07	0.95019			lldD	1.57579e-25	-0.900437
BP0179	-1.1			BP0380	1.589e-05	1.05483			btcA	8.03069e-89	-3.16838
gcvT	-1			BP0398	2.34674e-06	-0.974204			bteA	2.46633e-69	-3.24005
gcvH	-1			cspA	1.20281e-06	0.808005			BP0535	8.95072e-29	-2.20977
BP0234	-1.5			BP0437	6.2559e-06	0.733864			BP0546	4.53101e-09	-0.870872
amiC	-1.7			BP0455	5.26827e-07	-1.11035			BP0612	6.94443e-05	-0.803803
cydA	-1.3			lldD	1.0348e-22	0.834934			BP0624	0.00184728	0.639028
cydB	-1.5			btcA	1.21973e-40	1.87677			BP0625	6.04897e-13	1.24673
BP0261	-1			bteA	1.62175e-29	2.03102			BP0661	7.9838e-08	0.719179
BP0301	1.4			BP0535	1.26557e-05	0.859367			BP0663	6.97561e-05	0.77174
BP0302	1.8			BP0543	0.00235621	0.864189			BP0723	7.05919e-20	1.34329
bhuU	-1.3			BP0601	3.43621e-09	1.31559			cyaC	7.62151e-06	-1.17773
BP0350	-1.9			BP0612	8.75741e-05	-0.802758			BP0915	0.0120214	-0.884671
BP0366	-2.6			BP0624	0.000113277	-0.804144			BP0918	1.90062e-26	-1.20326
ldh	-3.1			BP0649	0.00223936	0.875861			BP0965	8.41839e-13	-1.50679
BP0380	-3			BP0663	1.43223e-06	-0.943383			fabI	0.0198724	0.87481
BP0385	-1.1			BP0664	1.30464e-20	-2.66956			ackA	0.0127115	0.948451
BP0398	1.4			BP0665	7.15847e-21	-2.91548			BP1004	0.0234865	0.953888
BP0399	1.6			BP0692	0.000112567	0.66919			pstS	2.41287e-119	-3.48928
cspA	1.1			BP0723	2.53981e-24	-1.71204			bipA	2.41511e-18	1.77569
BP0430	-1			BP0913	0.000333421	-1.30321			aceE	0.00158614	-0.618475
BP0437	-1			BP0914	6.04803e-06	-1.60519			BP1175	5.5273e-36	-1.82933
BP0438	-1.2			BP0915	2.94966e-07	-1.89192			BP1189	3.3817e-41	-1.91435
BP0440	-1.3			BP0918	7.23617e-39	1.33423			tcfA	9.25866e-178	-4.79106
BP0441	-1.1			gabD	1.83622e-06	0.668998			BP1226	3.20296e-08	-2.3954
BP0455	1.1			gap	2.86408e-17	0.736425			BP1229	4.07586e-26	-1.40741
BP0479	-1.1			ackA	0.0124959	0.952639			livJ	4.1009e-10	-0.908592
lldD	-1.1			BP1004	0.0093414	1.09573			BP1319	1.96678e-05	0.909771
acpD	-1.8			BP1005	0.00968743	1.34666			BP1320	0.000172965	1.08258
btcA	-1.4			flhD	8.53769e-05	0.894371			pdxK	8.18763e-06	1.32407
bteA	-1.2			BP1056	3.39009e-13	1.10209			BP1358	4.07031e-05	-1.29282
BP0535	-2.4			pstS	2.13253e-09	-0.862384			BP1359	0.000119401	-1.30359
BP0543	-1			bipA	2.63302e-10	-1.28789			BP1360	1.02706e-08	-1.75722
BP0546	-2.7			BP1186	4.18498e-11	1.56333			ppsA	5.21481e-12	-0.637934
BP0596	2.8			BP1189	6.87383e-17	1.14656			BP1445	0.000699242	-0.626648
BP0597	2.4			tcfA	1.22508e-10	1.07452			smoM	1.10369e-33	-4.01806
BP0601	-1.2			BP1229	7.40141e-13	-0.973536			BP1488	3.94536e-21	-3.28228
secB	-1			livJ	7.261e-07	-0.722836			BP1489	8.59579e-10	-1.93502
BP0612	1			BP1319	0.00494368	0.615958			trpF	1.23756e-09	-1.26017
BP0624	1.2			BP1320	2.8964e-08	1.6039			BP1495	1.05633e-21	-2.41715
BP0625	1.2			pdxK	1.20063e-07	1.5769			BP1496	3.24366e-40	-2.30972
BP0626	1.3			BP1358	1.5744e-08	-1.80482			BP1503	4.6845e-14	-0.999309
BP0649	-1.7			BP1359	4.09073e-07	-1.74019			BP1532	0.0093997	-0.963917
dld	-1.6			BP1360	3.5334e-10	-1.94689			glnH	4.41479e-06	-1.01664
BP0661	1.1			BP1444	6.93901e-05	-0.854974			glnP	0.00021514	-0.910002
BP0663	2.8			BP1489	0.000589119	-1.08583			glnQ	0.0022331	-0.950461
BP0664	2.3			trpF	0.000400137	-0.739453			BP1760	1.46892e-33	-2.19391
BP0665	3			BP1531	2.82445e-05	-0.969498			bvgA	2.30936e-13	-1.2776
BP0684A	1			BP1532	1.08495e-15	-3.08468			BP1886	1.92599e-11	-1.53867
BP0692	-1.1			BP1533	3.58204e-13	-2.97517			BP1887	2.24302e-12	-1.68205
rpoN	-2.6			glnH	1.3266e-10	-1.42802			BP2015	1.76666e-18	-1.14885
BP0703	-1			glnP	1.85101e-15	-1.99637			BP2020	3.05967e-25	-1.99755
BP0723	1.2			glnQ	1.6339e-12	-2.2422			BP2068	3.03888e-05	-1.07008
rpmA	1.7			BP1838	3.05328e-11	0.792872			BP2070	0.00195818	-1.17708
rplU	1.2			bvgA	1.65872e-07	0.911601			BP2141	7.1208e-10	-1.13158
cyaC	-1.3			BP1886	2.31035e-11	-1.56331			BP2147	1.8592e-63	-1.80824
BP0824	-1.3			BP1887	1.1401e-07	-1.27345			BP2156	1.82317e-06	-0.720015
BP0906	-1.2			BP2014	2.47417e-24	1.1475			BP2167	3.64179e-10	1.15452
BP0913	1.1			BP2015	3.80811e-07	0.620575			BP2172	0.00109566	0.724634
BP0914	1.6			BP2020	4.06063e-08	-1.04136			BP2233	2.81707e-48	-3.58742
BP0915	2.2			BP2056	0.01018	0.613297			bcr4	7.28184e-15	-3.41741
BP0916	1.1			BP2068	1.96867e-10	-1.64282			bcrH2	7.09902e-14	-2.871
BP0918	-1.3			BP2070	0.000748625	-1.36586			bopB	1.43798e-12	-2.3294
gabD	-1.3			BP2125	2.90888e-07	1.10371			bopD	1.07586e-22	-3.16284
BP0965	-1.2			BP2141	2.41247e-08	0.990715			bcrH1	1.43855e-17	-3.07662
BP0973	-1.4			BP2147	5.07291e-73	1.66876			BP2255	6.04701e-21	-2.94089
BP0987	-1.2			BP2162	9.47145e-06	-1.1806			bsp22	1.05703e-20	-3.12931
gap	-1.2			BP2170	4.76968e-05	-1.57991			bopN	4.91842e-13	-3.05021
fabI	-2			BP2172	8.89006e-05	-1.07839			BP2258	8.69993e-11	-3.52221
ackA	-1			BP2175	6.04862e-05	-2.02352			BP2259	1.05466e-08	-2.48347
BP1004	-1.8			BP2255	0.0200174	0.684502			bscD	9.98722e-16	-1.60913
BP1005	-1.5			bsp22	0.015035	0.806164			BP2271	5.86647e-12	-2.6206
infA	-1.3			BP2271	2.33442e-10	-2.45106			BP2305	0.00146424	-0.595965
flhD	-1.1			vag8	1.65243e-19	1.9983			vag8	1.8527e-134	-5.59166
BP1056	-1.4			BP2354	0.000917214	-1.49312			BP2354	0.0052524	-1.14021
BP1057	-1.7			BP2374	2.40948e-05	2.12425			gltA	4.53226e-11	-0.757796
pstS	-2.3			BP2394	2.90903e-09	-1.71471			BP2374	0.00174341	1.57471
bipA	1.8			BP2395	1.05111e-09	-1.75142			BP2394	0.00200798	-0.876408
BP1113	2.3			BP2397	0.00122331	-0.761432			BP2395	1.76968e-06	-1.3547
aceE	-1			BP2398	0.00243343	-0.812893			BP2397	0.000148523	-0.890744
BP1165A	-1.1			BP2424	4.47868e-06	0.913732			BP2398	0.00289074	-0.794106
BP1175	-2.5			mucD	5.66667e-19	-1.09524			BP2399	0.00143367	-0.761073
BP1186	-1.4			dJ	1.89964e-07	1.69813			mucD	1.49724e-13	-0.897732
BP1189	-1.7			BP2589	3.44707e-05	0.871109			BP2487	4.23989e-07	-1.51652
tcfA	-1.4			BP2662	2.84722e-07	-1.75825			hipB	0.0059654	-0.868389
BP1223	-1.2			fhaS	0.00125399	-1.03092			guaB	3.21992e-06	0.957848
BP1226	-1.3			BP2670	7.95355e-05	-1.39433			fhaS	4.36071e-08	-1.74821
BP1229	-1.8			BP2671	6.95972e-06	-1.38556			BP2670	4.84738e-06	-1.55319
livJ	1.1			paaK	7.51301e-10	-2.2778			paaK	7.11288e-06	-1.60661
BP1319	-1.5			paaG	9.73049e-08	-1.85373			BP2678	0.00173476	-0.947983
BP1320	-1.7			BP2678	2.2016e-08	-1.75859			BP2717	8.48024e-33	-2.353
pdxK	-1.4			paaC	0.000455638	-0.692267			BP2718	1.99361e-32	-2.29683
BP1322	-1.2			paaB	0.0216204	-0.608258			BP2741	1.88354e-15	0.958622
BP1341	-1.6			BP2692	6.37239e-12	-1.14743			BP2816	3.27773e-23	0.967484
mxcB	-1.1			BP2717	6.01787e-10	-1.21191			BP2888	2.18625e-06	0.661746
BP1358	1.5			BP2718	3.83701e-05	-0.795907			glcF	0.00589305	-1.01198
BP1359	1.9			BP2741	1.13197e-06	0.623344			glcE	0.00207804	-1.04126
BP1360	1.2			putA	0.00738668	0.607073			glcD	0.000902622	-0.781267
fliN	-1.5			fadD	4.963e-08	-1.18379			fhaL	9.67669e-34	-1.62256
ppsA	-1.4			BP2841	3.62432e-10	1.30842			BP2924	8.31726e-94	-3.81178
BP1444	-1.2			glcF	7.35835e-12	-2.81166			BP2925	7.53355e-151	-3.67912
BP1445	1.8			glcE	2.28042e-07	-1.83723			BP2926	2.95883e-37	-3.55421
BP1478	1			glcD	2.42799e-09	-1.44152			BP2927	4.91681e-36	-4.44212
smoM	1.7			aroG	8.96724e-07	0.713472			cyoD	4.66115e-09	1.51182
BP1488	2.8			BP2924	5.47357e-06	0.839812			cyoC	2.04734e-06	1.22193
BP1489	1.6			BP2925	3.12424e-09	0.825956			cyoB	8.1613e-05	1.14048
trpF	1.2			BP2926	0.00586069	-0.686967			cyoA	0.000905575	0.953615
BP1495	-3			BP2927	6.20384e-07	-1.6825			BP2991	2.91877e-24	-2.22341
BP1496	-3.1			cyoD	0.00779014	0.694938			BP2994	0.00525224	0.639175
BP1503	-1.1			cyoC	0.00125264	0.832824			BP3011	2.05438e-07	-1.8254
BP1531	1.2			cyoB	0.000334329	1.03896			murG	8.7951e-30	1.30883
BP1532	1.8			cyoA	1.09641e-05	1.26452			ftsW	3.13041e-22	1.33778
BP1533	1.6			BP2936	0.00146591	0.712225			murX	1.28008e-19	1.15491
BP1543	-1.1			BP2957	1.07102e-10	-2.29528			BP3050	5.62857e-13	-2.48212
BP1545A	-1.4			BP2991	6.12635e-08	-1.17726			BP3051	2.16977e-07	-1.6258
glnH	1.3			BP2994	5.66167e-06	-1.14			BP3058	3.85911e-07	0.902396
glnP	2			BP3011	0.0158056	-0.817104			BP3088	1.37607e-19	-0.952441
glnQ	1.2			BP3050	2.79834e-08	-1.9227			rplY	1.01575e-14	-0.614917
rpoZ	-1.1			BP3051	2.91521e-10	-1.99253			BP3131	5.23027e-06	-1.07427
BP1603	-1.1			BP3057	0.0141591	1.53334			BP3132	3.1669e-05	-1.83162
tviD	-1.6			BP3132	1.81967e-05	-2.01095			BP3140	9.40377e-15	-0.850882
BP1620	-1.3			BP3140	4.21733e-12	0.749526			BP3151	5.06857e-13	0.718599
BP1698	-1.3			BP3161	0.0079835	-0.699985			BP3152	3.10552e-13	0.911518
BP1760	-1.1			BP3218	5.76164e-06	1.00176			BP3157	7.50181e-11	0.713374
lexA	-1.1			trpG	3.07024e-06	0.775366			BP3160	0.000265795	0.743875
uvrB	1.1			gph	0.000134993	0.64276			BP3218	0.000309092	-0.798797
BP1838	-1.1			BP3302	4.16331e-06	2.77564			trpG	4.24599e-08	0.879294
BP1865	-1			BP3303	1.21698e-10	1.39265			gph	1.25606e-08	0.947418
bvgA	-1.6			BP3327	6.2072e-07	-1.38376			BP3303	0.000393454	-0.784639
BP1885	1.3			ompQ	7.68561e-24	1.17248			BP3380	0.000545659	-1.19449
BP1886	1.8			BP3433	6.80249e-05	-1.12842			ompQ	1.11849e-73	-2.13739
BP1887	1.1			BP3440	9.51463e-17	-3.30542			BP3440	3.99817e-07	-2.00397
BP1966	-1.5			BP3441	0.000203103	1.99902			BP3481	9.69823e-06	-1.4443
BP1978	1.4			BP3465	1.39007e-08	1.24112			brkA	2.8321e-34	-1.9039
BP2014	-1.1			BP3481	0.000841948	-1.09371			BP3497	2.91921e-05	-1.28182
BP2015	-1.6			brkA	8.25607e-16	1.25402			BP3498	6.95953e-07	-1.26628
BP2020	-2.1			BP3497	3.22077e-15	-2.7264			BP3499	0.000114649	-0.907332
proA	1.1			BP3498	6.22556e-18	-2.48749			BP3500	6.62921e-07	-1.27075
BP2055	-1.8			BP3499	4.21223e-14	-1.89349			BP3501	4.09008e-06	-1.31789
BP2056	-1.5			BP3500	1.64192e-23	-2.69227			ahpC	3.62991e-09	-1.14735
BP2068	1.5			BP3501	6.45086e-24	-3.11083			BP3561	3.33054e-19	-1.26085
BP2069	2.2			BP3568	5.887e-09	-2.97891			BP3568	8.06601e-06	-2.26641
BP2070	1.2			BP3569	6.361e-09	-3.33212			BP3569	1.18743e-05	-2.30153
BP2125	-1.2			BP3573	1.40563e-07	-2.96115			BP3573	3.91863e-07	-2.7995
BP2125A	-1.1			BP3574	2.26699e-07	-3.04705			BP3574	8.7312e-07	-2.85087
BP2141	-1.1			BP3575	5.43943e-07	-3.42074			BP3575	3.53353e-08	-3.75982
BP2147	-1.6			BP3576	5.68816e-05	-2.65421			BP3576	1.05639e-07	-3.50179
BP2156	-1.2			BP3577	0.00219009	-1.83954			BP3577	5.34365e-08	-3.27597
BP2161	-1.1			nth	0.0117885	-0.694329			nth	0.0188258	-0.619399
BP2162	-1.5			BP3686	1.70375e-12	1.02246			BP3588	5.32133e-10	0.639455
BP2164	-1.1			BP3687	8.72456e-05	0.788973			rpmC	0.000728902	0.6509
BP2167	-2.5			BP3689	2.23458e-15	-1.42605			BP3686	5.30359e-06	-0.701922
BP2168	-1.8			BP3693	1.37708e-09	0.929963			BP3687	9.76945e-14	-1.6069
BP2169	-1			BP3755	0.000204636	1.50949			BP3689	1.34282e-09	-1.08802
BP2170	-1.2			BP3791	5.85725e-16	-3.12598			BP3791	5.25093e-09	-2.22959
BP2171	-1.1			BP3794	2.25413e-12	-3.71737			BP3794	8.19952e-07	-2.59023
BP2172	-1.4			BP3795	5.93854e-18	-3.72335			BP3795	2.12399e-08	-2.35845
BP2174	-1.2			BP3828	1.15584e-07	-1.68205			BP3828	0.00034019	-1.12431
BP2175	-2.2			BP3829	6.07466e-07	-1.5083			BP3829	0.00428558	-0.84993
hfq	-5.3			BP3830	0.000358999	-1.08391			BP3830	6.7147e-07	-1.50701
BP2211	-1.3			BP3831	0.000324141	-1.13344			BP3831	1.26357e-12	-2.23797
fhp	-1.6			BP3871	3.02788e-16	-2.71622
BP2213	-1.1
BP2222	1.9
BP2233	-1.4
bcr4	-1.3
bcrH2	-1.3
bopB	-1.1
bopD	-1.4
bcrH1	-1.5
BP2255	-2.1
bsp22	-2.7
bopN	-1.6
BP2258	-1.7
BP2259	-1.6
bscD	-1.2
BP2271	1.4
BP2305	-1.2
vag8	-2.7
BP2354	1.3
gltA	-1.1
BP2374	-1.9
BP2385	-1.1
eno	-1.6
BP2394	1.6
BP2395	1.6
BP2397	2.1
BP2398	1.7
BP2399	2.1
BP2401	1.1
BP2424	-1.5
mucD	1.1
BP2478	-1
BP2487	-1.1
BP2490	-1.1
dJ	1
rplT	1.4
BP2583	-1.4
BP2588	-1.4
BP2589	-1.9
hipB	1.3
guaB	-1.1
dadA	1.2
lrp	-1.2
BP2636	-1.1
BP2637	-1.3
BP2662	1.3
BP2664	1.7
fhaS	1.2
BP2670	1.1
BP2671	1.7
paaK	1.1
paaG	1.2
BP2678	1.6
paaC	1.1
paaB	1.3
BP2692	1
BP2705	1.2
BP2717	1.6
BP2718	1.3
BP2732	-1.2
BP2741	-1
putA	1.9
fadD	1.7
BP2816	1.1
BP2839	-1.3
BP2841	-1.3
BP2887	2.3
BP2888	1.4
BP2896	-1.3
pntaA	2.3
pntAB	2.4
pntB	1.4
glcF	1.6
glcE	1.2
glcD	1.2
fhaL	-1.6
aroG	1
BP2924	-2.6
BP2925	-2
BP2926	-1.7
BP2927	-2.2
cyoD	1.3
cyoC	1.4
cyoB	1.2
cyoA	1.4
BP2936	1
BP2957	-1
rpsI	2.3
rplM	1.7
BP2982	1.4
BP2991	1
BP2994	1.1
prmA	1
BP3011	-1.2
ftsZ	-1.2
murG	1
ftsW	1.2
murX	1.1
BP3048	-1
BP3050	2.1
BP3051	1.9
BP3057	1.2
BP3058	-1.2
BP3088	-1.1
BP3108	-1.8
BP3110	-1.4
BP3113	-1.1
rplY	-1
BP3131	1.6
BP3132	1.4
BP3140	-1.4
wbpO	-1.1
BP3151	-1.4
BP3152	-1.1
BP3157	-1.3
mmsA	-1.4
BP3159	-2
BP3160	-1.3
BP3161	-1.2
BP3212	-1.3
BP3218	-1.9
BP3221	-1.6
osmB	-1
trpG	-1.1
gph	-1.2
rpe	-1.3
BP3302	-3.5
BP3303	-1.1
BP3327	-1.1
BP3342	-1.4
BP3365	-1
BP3374	-1.6
BP3380	-1.6
ompQ	-1.5
BP3433	-1
BP3440	2.1
BP3441	-2.2
BP3465	-1.1
BP3481	1.3
brkA	-1.1
BP3497	1.6
BP3498	1.4
BP3499	1.7
BP3500	1.1
BP3501	2
rnr, vacB	1.9
BP3541	-1.3
ahpC	-1
BP3561	-1.1
BP3568	2.1
BP3569	1.3
BP3573	1.7
BP3574	1.9
BP3575	1.7
BP3576	1.5
BP3577	2.5
nth	-1.2
BP3588	-1.1
rplD	2.2
rplW	1.7
rplB	1.8
rpsS	2.2
rplV	2
rpsC	2.1
rplP	2
rpmC	1.7
rpsQ	1.6
BP3643	1.1
BP3682	-1.1
BP3686	-1.2
BP3687	-1.3
BP3689	-1.1
BP3693	-1.1
BP3719	-1.1
BP3723	-1.9
BP3724	-1.2
BP3731	-1
BP3755	-1.9
BP3791	1.2
BP3794	1.1
BP3795	1.4
BP3828	1.9
BP3829	2
BP3830	2
BP3831	1.6
BP3835	2
BP3871	2.8
