# Supplementary material for: RNase III and RNase E Influence Posttranscriptional Regulatory Networks Involved in Virulence Factor Production, Metabolism, and Regulatory RNA Processing in Bordetella pertussis
Source: mSphere. 2021 Aug 18;6(4):e00650-21. doi: 10.1128/mSphere.00650-21 (PMC8386462; doi:10.1128/mSphere.00650-21)
Supplement: TABLE S8 [file msphere.00650-21-st008.xlsx]

## Sheet: Table S8
Table S8. List of operons found to be differentially expressed in both BPrncD45A and BPrneΔCT
OperonID	Comparison	gene	Product	Operon_Length	log2FoldChange	Same_Dir
25927	rncD45A	BP0119	inner membrane component of binding-protein-dependent transport system	3	-2.26203	yes
25927	rncD45A	BP0120	inner membrane component of binding-protein-dependent transport system	3	-2.7222	yes
25927	rncD45A	BP0121	extracellular solute-binding protein	3	-2.75933	yes
25927	rne_dCT	BP0119	inner membrane component of binding-protein-dependent transport system	3	-1.05478	yes
25927	rne_dCT	BP0120	inner membrane component of binding-protein-dependent transport system	3	-1.59443	yes
25927	rne_dCT	BP0121	extracellular solute-binding protein	3	-1.87376	yes
25948	rncD45A	BP0246	N-acetylmuramoyl-L-alanine amidase	2	0.752123	yes
25948	rncD45A	BP0247	hypothetical protein	2	0.73709	yes
25948	rne_dCT	BP0246	N-acetylmuramoyl-L-alanine amidase	2	1.27936	yes
25948	rne_dCT	BP0247	hypothetical protein	2	1.38707	yes
25968	rncD45A	BP0359	hypothetical protein	4	0.608932	yes
25968	rncD45A	BP0360	aldehyde dehydrogenase	4	1.02252	yes
25968	rncD45A	BP0361	hypothetical protein	4	1.07348	yes
25968	rncD45A	BP0362	CDP-6-deoxy-delta-3,4-glucoseen reductase	4	0.965792	yes
25968	rne_dCT	BP0359	hypothetical protein	4	0.696037	yes
25968	rne_dCT	BP0360	aldehyde dehydrogenase	4	1.65705	yes
25968	rne_dCT	BP0361	hypothetical protein	4	2.0386	yes
25968	rne_dCT	BP0362	CDP-6-deoxy-delta-3,4-glucoseen reductase	4	2.08048	yes
25971	rncD45A	BP0379	putative L-lactate dehydrogenase	2	0.950703	no
25971	rncD45A	BP0380	putative Sodium:sulfate symportert	2	1.05535	no
25971	rne_dCT	BP0379	putative L-lactate dehydrogenase	2	-1.49305	no
25971	rne_dCT	BP0380	putative Sodium:sulfate symportert	2	-1.40713	no
26034	rncD45A	BP0731	carboxynorspermidine decarboxylase	2	1.80288	yes
26034	rncD45A	BP0732	hypothetical protein	2	1.5118	yes
26034	rne_dCT	BP0731	carboxynorspermidine decarboxylase	2	1.41647	yes
26034	rne_dCT	BP0732	hypothetical protein	2	0.979891	yes
26125	rncD45A	BP1203	hypothetical protein	3	1.81752	no
26125	rncD45A	BP1204	hypothetical protein	3	1.36342	no
26125	rncD45A	BP1205	hypothetical protein	3	1.05397	no
26125	rne_dCT	BP1203	hypothetical protein	3	-1.18959	no
26125	rne_dCT	BP1204	hypothetical protein	3	-1.32497	no
26125	rne_dCT	BP1205	hypothetical protein	3	-1.07824	no
26147	rncD45A	BP1314	hypothetical protein	2	-0.946275	no
26147	rncD45A	BP1315	universal stress family protein	2	-1.1037	no
26147	rne_dCT	BP1314	hypothetical protein	2	1.5854	no
26147	rne_dCT	BP1315	universal stress family protein	2	1.24326	no
26148	rncD45A	BP1320	hypothetical protein	2	1.60416	yes
26148	rncD45A	BP1321	pyridoxal kinase	2	1.57717	yes
26148	rne_dCT	BP1320	hypothetical protein	2	1.08156	yes
26148	rne_dCT	BP1321	pyridoxal kinase	2	1.32308	yes
26156	rncD45A	BP1358	hypothetical protein	3	-1.80434	yes
26156	rncD45A	BP1359	putative mandelate racemase	3	-1.7397	yes
26156	rncD45A	BP1360	putative ketopantoate reductase	3	-1.9464	yes
26156	rne_dCT	BP1358	hypothetical protein	3	-1.29377	yes
26156	rne_dCT	BP1359	putative mandelate racemase	3	-1.30455	yes
26156	rne_dCT	BP1360	putative ketopantoate reductase	3	-1.75819	yes
26201	rncD45A	BP1573	glutamine ABC transporter periplasmic protein	3	-1.42752	yes
26201	rncD45A	BP1574	glutamine ABC transporter permease protein	3	-1.99587	yes
26201	rncD45A	BP1575	glutamine ABC transporter ATP-binding protein	3	-2.24166	yes
26201	rne_dCT	BP1573	glutamine ABC transporter periplasmic protein	3	-1.01756	yes
26201	rne_dCT	BP1574	glutamine ABC transporter permease protein	3	-0.910911	yes
26201	rne_dCT	BP1575	glutamine ABC transporter ATP-binding protein	3	-0.951376	yes
26211	rncD45A	BP1623	putative polysialic acid transport protein	4	-2.98349	yes
26211	rncD45A	BP1624	polysialic acid transport ATP-binding protein	4	-3.04152	yes
26211	rncD45A	BP1625	capsule polysaccharide export inner-membrane protein	4	-2.68579	yes
26211	rncD45A	BP1626	capsular polysaccharide biosynthesis protein	4	-3.00901	yes
26211	rne_dCT	BP1623	putative polysialic acid transport protein	4	-2.9345	yes
26211	rne_dCT	BP1624	polysialic acid transport ATP-binding protein	4	-3.40002	yes
26211	rne_dCT	BP1625	capsule polysaccharide export inner-membrane protein	4	-3.27666	yes
26211	rne_dCT	BP1626	capsular polysaccharide biosynthesis protein	4	-3.1869	yes
26228	rncD45A	BP1708	hypothetical protein	2	-0.772819	no
26228	rncD45A	BP1709	putative permease of ABC transporter	2	-0.689244	no
26228	rne_dCT	BP1708	hypothetical protein	2	0.595404	no
26228	rne_dCT	BP1709	putative permease of ABC transporter	2	1.13096	no
26232	rncD45A	BP1736	hypothetical protein	3	-1.12585	yes
26232	rncD45A	BP1737	hypothetical protein	3	-1.25474	yes
26232	rncD45A	BP1738	hypothetical protein	3	-0.788019	yes
26232	rne_dCT	BP1736	hypothetical protein	3	-1.51066	yes
26232	rne_dCT	BP1737	hypothetical protein	3	-1.59439	yes
26232	rne_dCT	BP1738	hypothetical protein	3	-1.83346	yes
26258	rncD45A	BP1886	hypothetical protein	2	-1.56281	yes
26258	rncD45A	BP1887	hypothetical protein	2	-1.27294	yes
26258	rne_dCT	BP1886	hypothetical protein	2	-1.5397	yes
26258	rne_dCT	BP1887	hypothetical protein	2	-1.68305	yes
26282	rncD45A	BP2019	putative lipoprotein	2	-1.12171	yes
26282	rncD45A	BP2020	hypothetical protein	2	-1.04086	yes
26282	rne_dCT	BP2019	putative lipoprotein	2	-1.97264	yes
26282	rne_dCT	BP2020	hypothetical protein	2	-1.99851	yes
26323	rncD45A	BP2230	putative regulator	2	-0.790566	yes
26323	rncD45A	BP2231	hypothetical protein	2	-1.37843	yes
26323	rne_dCT	BP2230	putative regulator	2	-3.11131	yes
26323	rne_dCT	BP2231	hypothetical protein	2	-3.72753	yes
26337	rncD45A	BP2325	putative transferase	2	0.709352	no
26337	rncD45A	BP2326	putative polysaccharide deacetylase	2	0.880077	no
26337	rne_dCT	BP2325	putative transferase	2	-1.18552	no
26337	rne_dCT	BP2326	putative polysaccharide deacetylase	2	-1.17658	no
26396	rncD45A	BP2632	putative GTP-binding protein	2	-0.66911	no
26396	rncD45A	BP2633	exonuclease	2	0.592797	no
26396	rne_dCT	BP2632	putative GTP-binding protein	2	0.731622	no
26396	rne_dCT	BP2633	exonuclease	2	0.676251	no
26404	rncD45A	BP2669	putative integral membrane protein	2	-2.03391	yes
26404	rncD45A	BP2670	putative membrane permease	2	-1.39381	yes
26404	rne_dCT	BP2669	putative integral membrane protein	2	-1.54858	yes
26404	rne_dCT	BP2670	putative membrane permease	2	-1.55422	yes
26416	rncD45A	BP2717	hypothetical protein	2	-1.21153	yes
26416	rncD45A	BP2718	biotin synthase	2	-0.795538	yes
26416	rne_dCT	BP2717	hypothetical protein	2	-2.35399	yes
26416	rne_dCT	BP2718	biotin synthase	2	-2.29774	yes
26451	rncD45A	BP2903	glycolate oxidase iron-sulfur subunit	3	-2.81116	yes
26451	rncD45A	BP2904	glycolate oxidase FAD binding subunit	3	-1.83684	yes
26451	rncD45A	BP2905	glycolate oxidase subunit	3	-1.44106	yes
26451	rne_dCT	BP2903	glycolate oxidase iron-sulfur subunit	3	-1.01306	yes
26451	rne_dCT	BP2904	glycolate oxidase FAD binding subunit	3	-1.04229	yes
26451	rne_dCT	BP2905	glycolate oxidase subunit	3	-0.782269	yes
26455	rncD45A	BP2924	hypothetical protein	4	0.840308	no
26455	rncD45A	BP2925	hypothetical protein	4	0.826409	no
26455	rncD45A	BP2926	hypothetical protein	4	-0.68647	no
26455	rncD45A	BP2927	putative integral membrane protein	4	-1.68193	no
26455	rne_dCT	BP2924	hypothetical protein	4	-3.81274	no
26455	rne_dCT	BP2925	hypothetical protein	4	-3.67989	no
26455	rne_dCT	BP2926	hypothetical protein	4	-3.55522	no
26455	rne_dCT	BP2927	putative integral membrane protein	4	-4.44322	no
26456	rncD45A	BP2930	cytochrome 0 ubiquinol oxidase	4	0.695253	yes
26456	rncD45A	BP2931	cytochrome O ubiquinol oxidase	4	0.83309	yes
26456	rncD45A	BP2932	ubiquinol oxidase polypeptide I	4	1.03917	yes
26456	rncD45A	BP2933	putative ubiquinol oxidase polypeptide II	4	1.26473	yes
26456	rne_dCT	BP2930	cytochrome 0 ubiquinol oxidase	4	1.51067	yes
26456	rne_dCT	BP2931	cytochrome O ubiquinol oxidase	4	1.22081	yes
26456	rne_dCT	BP2932	ubiquinol oxidase polypeptide I	4	1.13938	yes
26456	rne_dCT	BP2933	putative ubiquinol oxidase polypeptide II	4	0.952492	yes
26478	rncD45A	BP3050	hypothetical protein	2	-1.92221	yes
26478	rncD45A	BP3051	hypothetical protein	2	-1.99202	yes
26478	rne_dCT	BP3050	hypothetical protein	2	-2.48324	yes
26478	rne_dCT	BP3051	hypothetical protein	2	-1.62681	yes
26486	rncD45A	BP3086	ATP-dependent protease peptidase subunit	2	1.587	no
26486	rncD45A	BP3087	ATP-dependent protease ATP-binding subunit HslU	2	1.51213	no
26486	rne_dCT	BP3086	ATP-dependent protease peptidase subunit	2	-1.06682	no
26486	rne_dCT	BP3087	ATP-dependent protease ATP-binding subunit HslU	2	-0.920944	no
26561	rncD45A	BP3497	hypothetical protein	5	-2.72592	yes
26561	rncD45A	BP3498	hypothetical protein	5	-2.48698	yes
26561	rncD45A	BP3499	hypothetical protein	5	-1.89299	yes
26561	rncD45A	BP3500	putative FAD-binding dehydrogenase	5	-2.69175	yes
26561	rncD45A	BP3501	hypothetical protein	5	-3.11026	yes
26561	rne_dCT	BP3497	hypothetical protein	5	-1.2828	yes
26561	rne_dCT	BP3498	hypothetical protein	5	-1.26729	yes
26561	rne_dCT	BP3499	hypothetical protein	5	-0.908331	yes
26561	rne_dCT	BP3500	putative FAD-binding dehydrogenase	5	-1.27168	yes
26561	rne_dCT	BP3501	hypothetical protein	5	-1.31888	yes
26575	rncD45A	BP3569	branched-chain amino acid transport system permease protein	2	-3.33158	yes
26575	rncD45A	BP3570	putative branched-chain amino acid transport system protein	2	-3.39052	yes
26575	rne_dCT	BP3569	branched-chain amino acid transport system permease protein	2	-2.30244	yes
26575	rne_dCT	BP3570	putative branched-chain amino acid transport system protein	2	-2.6114	yes
26577	rncD45A	BP3573	putative branched-chain amino acid transport permease	5	-2.96056	yes
26577	rncD45A	BP3574	putative branched-chain amino acid transport permease	5	-3.04637	yes
26577	rncD45A	BP3575	hypothetical protein	5	-3.41994	yes
26577	rncD45A	BP3576	ABC transporter ATP-binding protein	5	-2.65344	yes
26577	rncD45A	BP3577	ABC transporter ATP-binding protein	5	-1.83876	yes
26577	rne_dCT	BP3573	putative branched-chain amino acid transport permease	5	-2.80064	yes
26577	rne_dCT	BP3574	putative branched-chain amino acid transport permease	5	-2.85187	yes
26577	rne_dCT	BP3575	hypothetical protein	5	-3.76077	yes
26577	rne_dCT	BP3576	ABC transporter ATP-binding protein	5	-3.50282	yes
26577	rne_dCT	BP3577	ABC transporter ATP-binding protein	5	-3.27699	yes
26599	rncD45A	BP3695	putative hydroxymethylglutaryl-CoA lyase	2	-1.11593	yes
26599	rncD45A	BP3696	hypothetical protein	2	-2.56976	yes
26599	rne_dCT	BP3695	putative hydroxymethylglutaryl-CoA lyase	2	-2.06451	yes
26599	rne_dCT	BP3696	hypothetical protein	2	-3.81723	yes
26600	rncD45A	BP3701	hypothetical protein	2	-1.23274	yes
26600	rncD45A	BP3702	GntR family transcriptional regulator	2	-1.05071	yes
26600	rne_dCT	BP3701	hypothetical protein	2	-1.40889	yes
26600	rne_dCT	BP3702	GntR family transcriptional regulator	2	-1.26308	yes
26601	rncD45A	BP3703	putative transport system permease protein	3	-0.851806	yes
26601	rncD45A	BP3704	putative transport system periplasmic protein	3	-1.17886	yes
26601	rncD45A	BP3705	ABC transporter ATP-binding protein	3	-1.51517	yes
26601	rne_dCT	BP3703	putative transport system permease protein	3	-1.4746	yes
26601	rne_dCT	BP3704	putative transport system periplasmic protein	3	-2.17777	yes
26601	rne_dCT	BP3705	ABC transporter ATP-binding protein	3	-2.28259	yes
26610	rncD45A	BP3753	glutamate synthase [NADPH] large chain precursor	2	1.52838	no
26610	rncD45A	BP3754	glutamate synthase subunit beta	2	1.09187	no
26610	rne_dCT	BP3753	glutamate synthase [NADPH] large chain precursor	2	-1.12804	no
26610	rne_dCT	BP3754	glutamate synthase subunit beta	2	-1.27574	no
26615	rncD45A	BP3788	toxin transport protein	9	-2.21609	yes
26615	rncD45A	BP3789	toxin transport protein	9	-2.31464	yes
26615	rncD45A	BP3790	putative secretion system protein	9	-2.88377	yes
26615	rncD45A	BP3791	hypothetical protein	9	-3.12536	yes
26615	rncD45A	BP3792	putative secretion system protein	9	-3.25557	yes
26615	rncD45A	BP3793	putative secretion system protein	9	-3.70198	yes
26615	rncD45A	BP3794	putative secretion system protein	9	-3.71664	yes
26615	rncD45A	BP3795	putative secretion system protein	9	-3.72278	yes
26615	rncD45A	BP3796	putative secretion system protein	9	-3.71655	yes
26615	rne_dCT	BP3788	toxin transport protein	9	-1.64985	yes
26615	rne_dCT	BP3789	toxin transport protein	9	-1.82791	yes
26615	rne_dCT	BP3790	putative secretion system protein	9	-2.04146	yes
26615	rne_dCT	BP3791	hypothetical protein	9	-2.2306	yes
26615	rne_dCT	BP3792	putative secretion system protein	9	-2.82697	yes
26615	rne_dCT	BP3793	putative secretion system protein	9	-2.6877	yes
26615	rne_dCT	BP3794	putative secretion system protein	9	-2.59115	yes
26615	rne_dCT	BP3795	putative secretion system protein	9	-2.35942	yes
26615	rne_dCT	BP3796	putative secretion system protein	9	-2.64245	yes
26624	rncD45A	BP3828	putative amino acid ABC transporter ATP-binding protein	4	-1.68152	yes
26624	rncD45A	BP3829	putative amino acid ABC transporter permease protein	4	-1.5078	yes
26624	rncD45A	BP3830	putative amino acid ABC transporter permease protein	4	-1.08343	yes
26624	rncD45A	BP3831	putative ABC transporter periplasmic amino acid-binding protein	4	-1.13289	yes
26624	rne_dCT	BP3828	putative amino acid ABC transporter ATP-binding protein	4	-1.12529	yes
26624	rne_dCT	BP3829	putative amino acid ABC transporter permease protein	4	-0.850973	yes
26624	rne_dCT	BP3830	putative amino acid ABC transporter permease protein	4	-1.50803	yes
26624	rne_dCT	BP3831	putative ABC transporter periplasmic amino acid-binding protein	4	-2.23892	yes
